# Supplementary material for: Transmission Distortion of MCT1 rs1049434 among Polish Elite Athletes
Source: Genes (Basel). 2022 May 12;13(5):870. doi: 10.3390/genes13050870 (PMC9142056; doi:10.3390/genes13050870)
Supplement: Supplementary file 1 [file genes-13-00870-s001.zip]

Archive with 1 entries (1 files):
- genes-1681879-supplementary.xlsx
