# Supplementary material for: Transmission Distortion of MCT1 rs1049434 among Polish Elite Athletes
Source: Genes (Basel). 2022 May 12;13(5):870. doi: 10.3390/genes13050870 (PMC9142056; doi:10.3390/genes13050870)
Supplement: Supplementary file 1 [file genes-13-00870-s001.zip › genes-1681879-supplementary.xlsx]

## Sheet: column-legend
column-name	legend
locus	locus
alleles	alleles
rsid	rsid
within_gene	location within given genes according to genecove v 32
hpo	hpo term associated with given gene
cadd	cadd score of variant
polish_af.AF	information from Polish Genomes database
polish_af.AQ	https://naszegenomy.pl/
polish_af.AC
polish_af.AN
fisher_sport_vs_control.p_value	fisher test results for sportsmen vs controls
fisher_sport_vs_control.odds_ratio
fisher_sport_vs_control.ci_95_lower
fisher_sport_vs_control.ci_95_upper
fisher_e_vs_s.p_value	fisher test results for endurance vs speed sportsmen
fisher_e_vs_s.odds_ratio
fisher_e_vs_s.ci_95_lower
fisher_e_vs_s.ci_95_upper
fisher_sport_vs_gnomad.p_value	fisher test results vs gnomAD nfe
fisher_sport_vs_gnomad.odds_ratio
fisher_sport_vs_gnomad.ci_95_lower
fisher_sport_vs_gnomad.ci_95_upper
fisher_sport_vs_polish.p_value	fisher test results for sportsmen vs Polish genomes reference database
fisher_sport_vs_polish.odds_ratio
fisher_sport_vs_polish.ci_95_lower
fisher_sport_vs_polish.ci_95_upper
DP_stats	DP statistics for variant
GQ_stats	GQ statistics for variant
hwe_controls_p_value	HWE test results
hwe_sport_p_value
gnomad_v3_nfe_af	MAF of non-finnish europeans in GnomAD v 3.1
gnomad_v3_nfe_homozygote_count	homozygote count (as above)
het_sport	n of heterozygous calls in tested sportsmen
het_controls	n of heterozygous calls in tested controls
hom_ref_sport	n of homozygous reference calls in tested sportsmen
hom_ref_controls	n of homozygous reference calls in tested controls
hom_var_sport	n of homozygous alternate allele calls in tested sportsmen
hom_var_controls	n of homozygous alternate allele calls in tested controls
het_endurance	n of heterozygous calls in tested endurance sportsmen
het_speed	n of heterozygous calls in tested speed sportsmen
hom_ref_endurance	n of homozygous reference calls in tested endurance sportsmen
hom_ref_speed	n of homozygous reference calls in tested speed sportsmen
hom_var_endurance	n of homozygous alternate allele calls in tested endurance sportsmen
hom_var_speed	n of homozygous alternate allele calls in tested speed sportsmen
most_severe_consequence	vep annotations
transcript_consequences
intergenic_consequences
motif_feature_consequences
regulatory_feature_consequences

## Sheet: mct1
locus	alleles	rsid	within_gene	hpo	cadd	polish_af.AF	polish_af.AQ	polish_af.AC	polish_af.AN	fisher_sport_vs_control.p_value	fisher_sport_vs_control.odds_ratio	fisher_sport_vs_control.ci_95_lower	fisher_sport_vs_control.ci_95_upper	fisher_e_vs_s.p_value	fisher_e_vs_s.odds_ratio	fisher_e_vs_s.ci_95_lower	fisher_e_vs_s.ci_95_upper	fisher_sport_vs_gnomad.p_value	fisher_sport_vs_gnomad.odds_ratio	fisher_sport_vs_gnomad.ci_95_lower	fisher_sport_vs_gnomad.ci_95_upper	fisher_sport_vs_polish.p_value	fisher_sport_vs_polish.odds_ratio	fisher_sport_vs_polish.ci_95_lower	fisher_sport_vs_polish.ci_95_upper	DP_stats	GQ_stats	hwe_controls_p_value	hwe_sport_p_value	gnomad_v3_nfe_af	gnomad_v3_nfe_homozygote_count	het_sport	het_controls	hom_ref_sport	hom_ref_controls	hom_var_sport	hom_var_controls	het_endurance	het_speed	hom_ref_endurance	hom_ref_speed	hom_var_endurance	hom_var_speed	most_severe_consequence	transcript_consequences	intergenic_consequences	motif_feature_consequences	regulatory_feature_consequences
chr1:112911949	["A","G"]	rs9429505	["SLC16A1"]	[["HP:0000006:Autosomal dominant inheritance","HP:0003236:Elevated serum creatine kinase","HP:0003710:Exercise-induced muscle cramps","HP:0008967:Exercise-induced muscle stiffness","HP:0009020:Exercise-induced muscle fatigue","HP:0001249:Intellectual disability","HP:0001263:Global developmental delay","HP:0000006:Autosomal dominant inheritance","HP:0011968:Feeding difficulties","HP:0012734:Ketoti…	2.415	[0.243372]	[150]	[459]	1886	0.18377	1.5378	0.80753	3.0429	0.75569	0.87073	0.45165	1.6776	0.066217	1.3357	0.96673	1.8247	0.17085	1.2521	0.8903	1.7433	[{"key":"control","value":{"mean":26.58011049723757,"stdev":8.444190653277277,"min":2.0,"max":58.0,"n":181,"sum":4811.0}},{"key":"sport","value":{"mean":38.09803921568628,"stdev":9.166766278162784,"min":16.0,"max":62.0,"n":102,"sum":3886.0}}]	[{"key":"control","value":{"mean":82.61878453038673,"stdev":21.919830842367226,"min":0.0,"max":99.0,"n":181,"sum":14954.0}},{"key":"sport","value":{"mean":94.8921568627451,"stdev":9.423486369064452,"min":48.0,"max":99.0,"n":102,"sum":9679.0}}]	0.5348	0.1896	0.23168	1795	36	13	54	26	11	2	15	21	26	28	7	4	3_prime_UTR_variant	[{"allele_num":1,"amino_acids":null,"appris":"P1","biotype":"protein_coding","canonical":null,"ccds":"CCDS858.1","cdna_start":3808,"cdna_end":3808,"cds_end":null,"cds_start":null,"codons":null,"consequence_terms":["3_prime_UTR_variant"],"distance":null,"domains":null,"exon":"5/5","gene_id":"ENSG00000155380","gene_pheno":1,"gene_symbol":"SLC16A1","gene_symbol_source":"HGNC","hgnc_id":"HGNC:10922",…	NA	NA	NA
chr1:112912610	["A","C"]	rs184445532	["SLC16A1"]	[["HP:0000006:Autosomal dominant inheritance","HP:0003236:Elevated serum creatine kinase","HP:0003710:Exercise-induced muscle cramps","HP:0008967:Exercise-induced muscle stiffness","HP:0009020:Exercise-induced muscle fatigue","HP:0001249:Intellectual disability","HP:0001263:Global developmental delay","HP:0000006:Autosomal dominant inheritance","HP:0011968:Feeding difficulties","HP:0012734:Ketoti…	8.154	[0.00318134]	[42]	[6]	1886	1	0.81066	0.04166	48.371	1	0.90521	0.011426	71.722	0.16126	2.8239	0.33771	10.445	0.17703	3.1309	0.30708	17.653	[{"key":"control","value":{"mean":22.45303867403315,"stdev":6.9793898753152765,"min":7.0,"max":43.0,"n":181,"sum":4064.0}},{"key":"sport","value":{"mean":40.65686274509804,"stdev":10.022029752186437,"min":20.0,"max":72.0,"n":102,"sum":4147.0}}]	[{"key":"control","value":{"mean":61.25966850828729,"stdev":20.263021266073327,"min":0.0,"max":99.0,"n":181,"sum":11088.0}},{"key":"sport","value":{"mean":93.04901960784314,"stdev":11.077602780049359,"min":57.0,"max":99.0,"n":102,"sum":9491.0}}]	0.5	0.50246	0.0035286	1	2	1	99	40	0	0	1	1	47	52	0	0	3_prime_UTR_variant	[{"allele_num":1,"amino_acids":null,"appris":"P1","biotype":"protein_coding","canonical":null,"ccds":"CCDS858.1","cdna_start":3147,"cdna_end":3147,"cds_end":null,"cds_start":null,"codons":null,"consequence_terms":["3_prime_UTR_variant"],"distance":null,"domains":null,"exon":"5/5","gene_id":"ENSG00000155380","gene_pheno":1,"gene_symbol":"SLC16A1","gene_symbol_source":"HGNC","hgnc_id":"HGNC:10922",…	NA	NA	NA
chr1:112913559	["A","G"]	NA	["SLC16A1"]	[["HP:0000006:Autosomal dominant inheritance","HP:0003236:Elevated serum creatine kinase","HP:0003710:Exercise-induced muscle cramps","HP:0008967:Exercise-induced muscle stiffness","HP:0009020:Exercise-induced muscle fatigue","HP:0001249:Intellectual disability","HP:0001263:Global developmental delay","HP:0000006:Autosomal dominant inheritance","HP:0011968:Feeding difficulties","HP:0012734:Ketoti…	14.87	[0.0100742]	[50]	[19]	1886	1	Infinity	0.010424	Infinity	0.47525	0	0	35.321	0.38244	0.31836	0.0080156	1.798	0.71375	0.489	0.011711	3.1086	[{"key":"control","value":{"mean":24.226519337016576,"stdev":7.648967253144793,"min":1.0,"max":41.0,"n":181,"sum":4385.0}},{"key":"sport","value":{"mean":38.05882352941177,"stdev":9.314571684985882,"min":14.0,"max":67.0,"n":102,"sum":3882.0}}]	[{"key":"control","value":{"mean":65.0828729281768,"stdev":21.03295978389977,"min":0.0,"max":99.0,"n":181,"sum":11780.0}},{"key":"sport","value":{"mean":91.56862745098039,"stdev":12.302167674383888,"min":39.0,"max":99.0,"n":102,"sum":9340.0}}]	0.5	0.5	0.015388	8	1	0	100	41	0	0	1	0	47	53	0	0	3_prime_UTR_variant	[{"allele_num":1,"amino_acids":null,"appris":"P1","biotype":"protein_coding","canonical":null,"ccds":"CCDS858.1","cdna_start":2198,"cdna_end":2198,"cds_end":null,"cds_start":null,"codons":null,"consequence_terms":["3_prime_UTR_variant"],"distance":null,"domains":null,"exon":"5/5","gene_id":"ENSG00000155380","gene_pheno":1,"gene_symbol":"SLC16A1","gene_symbol_source":"HGNC","hgnc_id":"HGNC:10922",…	NA	NA	NA
chr1:112913712	["C","T"]	NA	["SLC16A1"]	[["HP:0000006:Autosomal dominant inheritance","HP:0003236:Elevated serum creatine kinase","HP:0003710:Exercise-induced muscle cramps","HP:0008967:Exercise-induced muscle stiffness","HP:0009020:Exercise-induced muscle fatigue","HP:0001249:Intellectual disability","HP:0001263:Global developmental delay","HP:0000006:Autosomal dominant inheritance","HP:0011968:Feeding difficulties","HP:0012734:Ketoti…	6.626	NA	NA	NA	NA	0.28873	0	0	15.832	NaN	NaN	NaN	NaN	NaN	NaN	NaN	NaN	NA	NA	NA	NA	[{"key":"control","value":{"mean":26.14364640883978,"stdev":7.231860597258339,"min":10.0,"max":45.0,"n":181,"sum":4732.0}},{"key":"sport","value":{"mean":37.90196078431372,"stdev":9.795466942719644,"min":16.0,"max":67.0,"n":102,"sum":3866.0}}]	[{"key":"control","value":{"mean":68.7182320441989,"stdev":21.79748957037173,"min":0.0,"max":99.0,"n":181,"sum":12438.0}},{"key":"sport","value":{"mean":91.00980392156863,"stdev":12.982261727811391,"min":48.0,"max":99.0,"n":102,"sum":9283.0}}]	0.5	0.5	0	0	0	1	101	40	0	0	0	0	48	53	0	0	3_prime_UTR_variant	[{"allele_num":1,"amino_acids":null,"appris":"P1","biotype":"protein_coding","canonical":null,"ccds":"CCDS858.1","cdna_start":2045,"cdna_end":2045,"cds_end":null,"cds_start":null,"codons":null,"consequence_terms":["3_prime_UTR_variant"],"distance":null,"domains":null,"exon":"5/5","gene_id":"ENSG00000155380","gene_pheno":1,"gene_symbol":"SLC16A1","gene_symbol_source":"HGNC","hgnc_id":"HGNC:10922",…	NA	NA	NA
chr1:112913746	["A","C"]	rs11585690	["SLC16A1"]	[["HP:0000006:Autosomal dominant inheritance","HP:0003236:Elevated serum creatine kinase","HP:0003710:Exercise-induced muscle cramps","HP:0008967:Exercise-induced muscle stiffness","HP:0009020:Exercise-induced muscle fatigue","HP:0001249:Intellectual disability","HP:0001263:Global developmental delay","HP:0000006:Autosomal dominant inheritance","HP:0011968:Feeding difficulties","HP:0012734:Ketoti…	14.29	[0.0159067]	[50]	[30]	1886	0.32773	Infinity	0.26778	Infinity	1	0.9043	0.064388	12.7	0.66722	0.70613	0.19032	1.8397	0.56458	1.2497	0.31664	3.5991	[{"key":"control","value":{"mean":26.870967741935484,"stdev":6.947925824087643,"min":10.0,"max":45.0,"n":186,"sum":4998.0}},{"key":"sport","value":{"mean":38.3921568627451,"stdev":9.653970901731197,"min":17.0,"max":67.0,"n":102,"sum":3916.0}}]	[{"key":"control","value":{"mean":71.2741935483871,"stdev":19.484901258097437,"min":0.0,"max":99.0,"n":186,"sum":13257.0}},{"key":"sport","value":{"mean":91.43137254901961,"stdev":13.122731216736081,"min":48.0,"max":99.0,"n":102,"sum":9326.0}}]	0.50135	0.51474	0.027814	30	4	0	97	41	0	0	2	2	46	51	0	0	3_prime_UTR_variant	[{"allele_num":1,"amino_acids":null,"appris":"P1","biotype":"protein_coding","canonical":null,"ccds":"CCDS858.1","cdna_start":2011,"cdna_end":2011,"cds_end":null,"cds_start":null,"codons":null,"consequence_terms":["3_prime_UTR_variant"],"distance":null,"domains":null,"exon":"5/5","gene_id":"ENSG00000155380","gene_pheno":1,"gene_symbol":"SLC16A1","gene_symbol_source":"HGNC","hgnc_id":"HGNC:10922",…	NA	NA	NA
chr1:112913787	["G","A"]	NA	["SLC16A1"]	[["HP:0000006:Autosomal dominant inheritance","HP:0003236:Elevated serum creatine kinase","HP:0003710:Exercise-induced muscle cramps","HP:0008967:Exercise-induced muscle stiffness","HP:0009020:Exercise-induced muscle fatigue","HP:0001249:Intellectual disability","HP:0001263:Global developmental delay","HP:0000006:Autosomal dominant inheritance","HP:0011968:Feeding difficulties","HP:0012734:Ketoti…	13.95	NA	NA	NA	NA	1	Infinity	0.010424	Infinity	0.47525	0	0	35.321	0.39271	2.0214	0.050631	11.55	NA	NA	NA	NA	[{"key":"control","value":{"mean":26.71505376344086,"stdev":7.362319734895379,"min":11.0,"max":47.0,"n":186,"sum":4969.0}},{"key":"sport","value":{"mean":38.44117647058823,"stdev":9.72521841018088,"min":14.0,"max":67.0,"n":102,"sum":3921.0}}]	[{"key":"control","value":{"mean":69.63978494623656,"stdev":20.77281950196649,"min":4.0,"max":99.0,"n":186,"sum":12953.0}},{"key":"sport","value":{"mean":90.27450980392157,"stdev":14.210019154369615,"min":33.0,"max":99.0,"n":102,"sum":9208.0}}]	0.5	0.5	0.002455	0	1	0	100	41	0	0	1	0	47	53	0	0	3_prime_UTR_variant	[{"allele_num":1,"amino_acids":null,"appris":"P1","biotype":"protein_coding","canonical":null,"ccds":"CCDS858.1","cdna_start":1970,"cdna_end":1970,"cds_end":null,"cds_start":null,"codons":null,"consequence_terms":["3_prime_UTR_variant"],"distance":null,"domains":null,"exon":"5/5","gene_id":"ENSG00000155380","gene_pheno":1,"gene_symbol":"SLC16A1","gene_symbol_source":"HGNC","hgnc_id":"HGNC:10922",…	NA	NA	NA
chr1:112913924	["A","T"]	rs1049434	["SLC16A1"]	[["HP:0000006:Autosomal dominant inheritance","HP:0003236:Elevated serum creatine kinase","HP:0003710:Exercise-induced muscle cramps","HP:0008967:Exercise-induced muscle stiffness","HP:0009020:Exercise-induced muscle fatigue","HP:0001249:Intellectual disability","HP:0001263:Global developmental delay","HP:0000006:Autosomal dominant inheritance","HP:0011968:Feeding difficulties","HP:0012734:Ketoti…	1.501	[0.597031]	[150]	[1126]	1886	0.35245	1.3157	0.7578	2.2808	0.15347	0.65893	0.35705	1.2072	0.35518	1.1493	0.85947	1.544	0.88016	1.0293	0.75803	1.4036	[{"key":"control","value":{"mean":26.93548387096774,"stdev":8.110535364922216,"min":7.0,"max":49.0,"n":186,"sum":5010.0}},{"key":"sport","value":{"mean":34.46078431372549,"stdev":8.748861627492381,"min":10.0,"max":62.0,"n":102,"sum":3515.0}}]	[{"key":"control","value":{"mean":83.8763440860215,"stdev":21.442866813276808,"min":0.0,"max":99.0,"n":186,"sum":15601.0}},{"key":"sport","value":{"mean":92.70588235294117,"stdev":12.259120842429864,"min":45.0,"max":99.0,"n":102,"sum":9456.0}}]	0.19606	0.029953	0.57024	11078	38	18	21	10	42	13	17	21	8	13	23	19	missense_variant	[{"allele_num":1,"amino_acids":"D/E","appris":"P1","biotype":"protein_coding","canonical":null,"ccds":"CCDS858.1","cdna_start":1833,"cdna_end":1833,"cds_end":1470,"cds_start":1470,"codons":"gaT/gaA","consequence_terms":["missense_variant"],"distance":null,"domains":[{"db":"MobiDB_lite","name":"mobidb"},{"db":"MobiDB_lite","name":"mobidb"}],"exon":"5/5","gene_id":"ENSG00000155380","gene_pheno":1,"…	NA	NA	NA
chr1:112913973	["G","A"]	NA	["SLC16A1"]	[["HP:0000006:Autosomal dominant inheritance","HP:0003236:Elevated serum creatine kinase","HP:0003710:Exercise-induced muscle cramps","HP:0008967:Exercise-induced muscle stiffness","HP:0009020:Exercise-induced muscle fatigue","HP:0001249:Intellectual disability","HP:0001263:Global developmental delay","HP:0000006:Autosomal dominant inheritance","HP:0011968:Feeding difficulties","HP:0012734:Ketoti…	17.16	NA	NA	NA	NA	0.28873	0	0	15.832	NaN	NaN	NaN	NaN	NA	NA	NA	NA	NA	NA	NA	NA	[{"key":"control","value":{"mean":27.317204301075268,"stdev":7.977213835115875,"min":9.0,"max":50.0,"n":186,"sum":5081.0}},{"key":"sport","value":{"mean":36.44117647058823,"stdev":9.416895047806756,"min":9.0,"max":66.0,"n":102,"sum":3717.0}}]	[{"key":"control","value":{"mean":69.84408602150538,"stdev":22.528653021437886,"min":0.0,"max":99.0,"n":186,"sum":12991.0}},{"key":"sport","value":{"mean":88.2843137254902,"stdev":14.430616588256482,"min":27.0,"max":99.0,"n":102,"sum":9005.0}}]	0.5	0.5	NA	NA	0	1	101	40	0	0	0	0	48	53	0	0	missense_variant	[{"allele_num":1,"amino_acids":"P/L","appris":"P1","biotype":"protein_coding","canonical":null,"ccds":"CCDS858.1","cdna_start":1784,"cdna_end":1784,"cds_end":1421,"cds_start":1421,"codons":"cCa/cTa","consequence_terms":["missense_variant"],"distance":null,"domains":[{"db":"hmmpanther","name":"PTHR11360"},{"db":"hmmpanther","name":"PTHR11360"},{"db":"MobiDB_lite","name":"mobidb"}],"exon":"5/5","ge…	NA	NA	NA
chr1:112913974	["G","A"]	NA	["SLC16A1"]	[["HP:0000006:Autosomal dominant inheritance","HP:0003236:Elevated serum creatine kinase","HP:0003710:Exercise-induced muscle cramps","HP:0008967:Exercise-induced muscle stiffness","HP:0009020:Exercise-induced muscle fatigue","HP:0001249:Intellectual disability","HP:0001263:Global developmental delay","HP:0000006:Autosomal dominant inheritance","HP:0011968:Feeding difficulties","HP:0012734:Ketoti…	0.401	NA	NA	NA	NA	0.28873	0	0	15.832	NaN	NaN	NaN	NaN	NA	NA	NA	NA	NA	NA	NA	NA	[{"key":"control","value":{"mean":27.231182795698924,"stdev":7.941675542916076,"min":9.0,"max":50.0,"n":186,"sum":5065.0}},{"key":"sport","value":{"mean":36.14705882352941,"stdev":9.560331706058793,"min":9.0,"max":66.0,"n":102,"sum":3687.0}}]	[{"key":"control","value":{"mean":69.18279569892474,"stdev":22.866816938858165,"min":0.0,"max":99.0,"n":186,"sum":12868.0}},{"key":"sport","value":{"mean":86.47058823529412,"stdev":15.276347142131872,"min":27.0,"max":99.0,"n":102,"sum":8820.0}}]	0.5	0.5	NA	NA	0	1	101	40	0	0	0	0	48	53	0	0	missense_variant	[{"allele_num":1,"amino_acids":"P/S","appris":"P1","biotype":"protein_coding","canonical":null,"ccds":"CCDS858.1","cdna_start":1783,"cdna_end":1783,"cds_end":1420,"cds_start":1420,"codons":"Cca/Tca","consequence_terms":["missense_variant"],"distance":null,"domains":[{"db":"hmmpanther","name":"PTHR11360"},{"db":"hmmpanther","name":"PTHR11360"},{"db":"MobiDB_lite","name":"mobidb"}],"exon":"5/5","ge…	NA	NA	NA
chr1:112913982	["G","A"]	NA	["SLC16A1"]	[["HP:0000006:Autosomal dominant inheritance","HP:0003236:Elevated serum creatine kinase","HP:0003710:Exercise-induced muscle cramps","HP:0008967:Exercise-induced muscle stiffness","HP:0009020:Exercise-induced muscle fatigue","HP:0001249:Intellectual disability","HP:0001263:Global developmental delay","HP:0000006:Autosomal dominant inheritance","HP:0011968:Feeding difficulties","HP:0012734:Ketoti…	2.649	NA	NA	NA	NA	0.082641	0	0	2.1507	NaN	NaN	NaN	NaN	NA	NA	NA	NA	NA	NA	NA	NA	[{"key":"control","value":{"mean":27.381720430107528,"stdev":7.926374189552788,"min":8.0,"max":50.0,"n":186,"sum":5093.0}},{"key":"sport","value":{"mean":35.98039215686274,"stdev":9.587553606626578,"min":10.0,"max":66.0,"n":102,"sum":3670.0}}]	[{"key":"control","value":{"mean":69.33870967741936,"stdev":23.769011778273686,"min":0.0,"max":99.0,"n":186,"sum":12897.0}},{"key":"sport","value":{"mean":86.63725490196079,"stdev":15.681129670994824,"min":28.0,"max":99.0,"n":102,"sum":8837.0}}]	0.50135	0.5	NA	NA	0	2	101	39	0	0	0	0	48	53	0	0	missense_variant	[{"allele_num":1,"amino_acids":"A/V","appris":"P1","biotype":"protein_coding","canonical":null,"ccds":"CCDS858.1","cdna_start":1775,"cdna_end":1775,"cds_end":1412,"cds_start":1412,"codons":"gCt/gTt","consequence_terms":["missense_variant"],"distance":null,"domains":[{"db":"hmmpanther","name":"PTHR11360"},{"db":"hmmpanther","name":"PTHR11360"},{"db":"MobiDB_lite","name":"mobidb"}],"exon":"5/5","ge…	NA	NA	NA
chr1:112913996	["G","A"]	NA	["SLC16A1"]	[["HP:0000006:Autosomal dominant inheritance","HP:0003236:Elevated serum creatine kinase","HP:0003710:Exercise-induced muscle cramps","HP:0008967:Exercise-induced muscle stiffness","HP:0009020:Exercise-induced muscle fatigue","HP:0001249:Intellectual disability","HP:0001263:Global developmental delay","HP:0000006:Autosomal dominant inheritance","HP:0011968:Feeding difficulties","HP:0012734:Ketoti…	2.362	NA	NA	NA	NA	0.082641	0	0	2.1507	NaN	NaN	NaN	NaN	NA	NA	NA	NA	NA	NA	NA	NA	[{"key":"control","value":{"mean":27.198924731182796,"stdev":7.965530507326661,"min":8.0,"max":50.0,"n":186,"sum":5059.0}},{"key":"sport","value":{"mean":36.009803921568626,"stdev":9.79044662206952,"min":11.0,"max":66.0,"n":102,"sum":3673.0}}]	[{"key":"control","value":{"mean":68.43010752688173,"stdev":23.07882604935518,"min":0.0,"max":99.0,"n":186,"sum":12728.0}},{"key":"sport","value":{"mean":86.05882352941177,"stdev":16.457207449846685,"min":25.0,"max":99.0,"n":102,"sum":8778.0}}]	0.50808	0.5	NA	NA	0	2	101	39	0	0	0	0	48	53	0	0	synonymous_variant	[{"allele_num":1,"amino_acids":"T","appris":"P1","biotype":"protein_coding","canonical":null,"ccds":"CCDS858.1","cdna_start":1761,"cdna_end":1761,"cds_end":1398,"cds_start":1398,"codons":"acC/acT","consequence_terms":["synonymous_variant"],"distance":null,"domains":[{"db":"hmmpanther","name":"PTHR11360"},{"db":"hmmpanther","name":"PTHR11360"},{"db":"TIGRFAM_domain","name":"TIGR00892"},{"db":"Mobi…	NA	NA	NA
chr1:112913997	["G","A"]	NA	["SLC16A1"]	[["HP:0000006:Autosomal dominant inheritance","HP:0003236:Elevated serum creatine kinase","HP:0003710:Exercise-induced muscle cramps","HP:0008967:Exercise-induced muscle stiffness","HP:0009020:Exercise-induced muscle fatigue","HP:0001249:Intellectual disability","HP:0001263:Global developmental delay","HP:0000006:Autosomal dominant inheritance","HP:0011968:Feeding difficulties","HP:0012734:Ketoti…	10.73	NA	NA	NA	NA	0.082641	0	0	2.1507	NaN	NaN	NaN	NaN	NA	NA	NA	NA	NA	NA	NA	NA	[{"key":"control","value":{"mean":27.134408602150536,"stdev":7.964180490597122,"min":8.0,"max":50.0,"n":186,"sum":5047.0}},{"key":"sport","value":{"mean":35.85294117647059,"stdev":9.747193722663384,"min":11.0,"max":66.0,"n":102,"sum":3657.0}}]	[{"key":"control","value":{"mean":68.70430107526882,"stdev":22.601353151890056,"min":0.0,"max":99.0,"n":186,"sum":12779.0}},{"key":"sport","value":{"mean":85.73529411764706,"stdev":15.527916966085696,"min":27.0,"max":99.0,"n":102,"sum":8745.0}}]	0.50808	0.5	NA	NA	0	2	101	39	0	0	0	0	48	53	0	0	missense_variant	[{"allele_num":1,"amino_acids":"T/I","appris":"P1","biotype":"protein_coding","canonical":null,"ccds":"CCDS858.1","cdna_start":1760,"cdna_end":1760,"cds_end":1397,"cds_start":1397,"codons":"aCc/aTc","consequence_terms":["missense_variant"],"distance":null,"domains":[{"db":"hmmpanther","name":"PTHR11360"},{"db":"hmmpanther","name":"PTHR11360"},{"db":"TIGRFAM_domain","name":"TIGR00892"},{"db":"Mobi…	NA	NA	NA
chr1:112914524	["C","A"]	rs113831880	["SLC16A1"]	[["HP:0000006:Autosomal dominant inheritance","HP:0003236:Elevated serum creatine kinase","HP:0003710:Exercise-induced muscle cramps","HP:0008967:Exercise-induced muscle stiffness","HP:0009020:Exercise-induced muscle fatigue","HP:0001249:Intellectual disability","HP:0001263:Global developmental delay","HP:0000006:Autosomal dominant inheritance","HP:0011968:Feeding difficulties","HP:0012734:Ketoti…	0.695	[0.0424178]	[150]	[80]	1886	1	0.90964	0.24493	4.1623	0.73861	0.71492	0.13751	3.4327	0.72045	1.099	0.49454	2.1334	0.85445	1.0527	0.45715	2.1445	[{"key":"control","value":{"mean":24.87292817679558,"stdev":7.775893243555556,"min":0.0,"max":42.0,"n":181,"sum":4502.0}},{"key":"sport","value":{"mean":38.80392156862745,"stdev":10.024518193581997,"min":21.0,"max":67.0,"n":102,"sum":3958.0}}]	[{"key":"control","value":{"mean":69.9060773480663,"stdev":22.412432830602803,"min":0.0,"max":99.0,"n":181,"sum":12653.0}},{"key":"sport","value":{"mean":90.20588235294117,"stdev":13.752959207623398,"min":40.0,"max":99.0,"n":102,"sum":9201.0}}]	0.7464	0.58412	0.040703	63	9	4	92	37	0	0	5	4	43	49	0	0	intron_variant	[{"allele_num":1,"amino_acids":null,"appris":"P1","biotype":"protein_coding","canonical":null,"ccds":"CCDS858.1","cdna_start":null,"cdna_end":null,"cds_end":null,"cds_start":null,"codons":null,"consequence_terms":["intron_variant"],"distance":null,"domains":null,"exon":null,"gene_id":"ENSG00000155380","gene_pheno":1,"gene_symbol":"SLC16A1","gene_symbol_source":"HGNC","hgnc_id":"HGNC:10922","hgvsc…	NA	NA	NA
chr1:112917054	["G","A"]	rs71659381	["SLC16A1"]	[["HP:0000006:Autosomal dominant inheritance","HP:0003236:Elevated serum creatine kinase","HP:0003710:Exercise-induced muscle cramps","HP:0008967:Exercise-induced muscle stiffness","HP:0009020:Exercise-induced muscle fatigue","HP:0001249:Intellectual disability","HP:0001263:Global developmental delay","HP:0000006:Autosomal dominant inheritance","HP:0011968:Feeding difficulties","HP:0012734:Ketoti…	8.823	[0.0583245]	[90]	[110]	1886	0.67734	2.4732	0.29292	115.39	0.21521	4.6729	0.5096	224.49	0.019095	0.3948	0.14309	0.87554	0.10522	0.49438	0.17526	1.132	[{"key":"control","value":{"mean":27.510752688172044,"stdev":8.02029632849693,"min":7.0,"max":55.0,"n":186,"sum":5117.0}},{"key":"sport","value":{"mean":38.1078431372549,"stdev":9.776830216048202,"min":12.0,"max":66.0,"n":102,"sum":3887.0}}]	[{"key":"control","value":{"mean":72.47311827956989,"stdev":21.11392110598789,"min":0.0,"max":99.0,"n":186,"sum":13480.0}},{"key":"sport","value":{"mean":91.75490196078431,"stdev":12.650998778295246,"min":33.0,"max":99.0,"n":102,"sum":9359.0}}]	0.50404	0.5364	0.07196	179	6	1	95	40	0	0	1	5	47	48	0	0	intron_variant	[{"allele_num":1,"amino_acids":null,"appris":"P1","biotype":"protein_coding","canonical":null,"ccds":"CCDS858.1","cdna_start":null,"cdna_end":null,"cds_end":null,"cds_start":null,"codons":null,"consequence_terms":["intron_variant"],"distance":null,"domains":null,"exon":null,"gene_id":"ENSG00000155380","gene_pheno":1,"gene_symbol":"SLC16A1","gene_symbol_source":"HGNC","hgnc_id":"HGNC:10922","hgvsc…	NA	NA	NA
chr1:112917150	["C","A"]	NA	["SLC16A1"]	[["HP:0000006:Autosomal dominant inheritance","HP:0003236:Elevated serum creatine kinase","HP:0003710:Exercise-induced muscle cramps","HP:0008967:Exercise-induced muscle stiffness","HP:0009020:Exercise-induced muscle fatigue","HP:0001249:Intellectual disability","HP:0001263:Global developmental delay","HP:0000006:Autosomal dominant inheritance","HP:0011968:Feeding difficulties","HP:0012734:Ketoti…	0.61	NA	NA	NA	NA	1	Infinity	0.010424	Infinity	1	Infinity	0.023222	Infinity	0.0029612	Infinity	8.6335	Infinity	NA	NA	NA	NA	[{"key":"control","value":{"mean":25.946236559139784,"stdev":8.34519447243439,"min":2.0,"max":55.0,"n":186,"sum":4826.0}},{"key":"sport","value":{"mean":31.931372549019606,"stdev":10.92959626823871,"min":12.0,"max":66.0,"n":102,"sum":3257.0}}]	[{"key":"control","value":{"mean":66.38172043010752,"stdev":24.412439303335614,"min":0.0,"max":99.0,"n":186,"sum":12347.0}},{"key":"sport","value":{"mean":78.51960784313725,"stdev":18.507407309950498,"min":19.0,"max":99.0,"n":102,"sum":8009.0}}]	0.5	0.5	0	0	1	0	100	41	0	0	0	1	48	52	0	0	intron_variant	[{"allele_num":1,"amino_acids":null,"appris":"P1","biotype":"protein_coding","canonical":null,"ccds":"CCDS858.1","cdna_start":null,"cdna_end":null,"cds_end":null,"cds_start":null,"codons":null,"consequence_terms":["intron_variant"],"distance":null,"domains":null,"exon":null,"gene_id":"ENSG00000155380","gene_pheno":1,"gene_symbol":"SLC16A1","gene_symbol_source":"HGNC","hgnc_id":"HGNC:10922","hgvsc…	NA	NA	NA
chr1:112917184	["G","C"]	NA	["SLC16A1"]	[["HP:0000006:Autosomal dominant inheritance","HP:0003236:Elevated serum creatine kinase","HP:0003710:Exercise-induced muscle cramps","HP:0008967:Exercise-induced muscle stiffness","HP:0009020:Exercise-induced muscle fatigue","HP:0001249:Intellectual disability","HP:0001263:Global developmental delay","HP:0000006:Autosomal dominant inheritance","HP:0011968:Feeding difficulties","HP:0012734:Ketoti…	7.821	NA	NA	NA	NA	0.28873	0	0	15.832	NaN	NaN	NaN	NaN	NA	NA	NA	NA	NA	NA	NA	NA	[{"key":"control","value":{"mean":26.666666666666668,"stdev":8.562023343088855,"min":2.0,"max":55.0,"n":186,"sum":4960.0}},{"key":"sport","value":{"mean":31.607843137254903,"stdev":10.795021422155955,"min":13.0,"max":66.0,"n":102,"sum":3224.0}}]	[{"key":"control","value":{"mean":67.8763440860215,"stdev":25.53304373000139,"min":0.0,"max":99.0,"n":186,"sum":12625.0}},{"key":"sport","value":{"mean":77.82352941176471,"stdev":18.400986634196528,"min":4.0,"max":99.0,"n":102,"sum":7938.0}}]	0.5	0.5	NA	NA	0	1	101	40	0	0	0	0	48	53	0	0	missense_variant	[{"allele_num":1,"amino_acids":"L/V","appris":"P1","biotype":"protein_coding","canonical":null,"ccds":"CCDS858.1","cdna_start":1585,"cdna_end":1585,"cds_end":1222,"cds_start":1222,"codons":"Ctt/Gtt","consequence_terms":["missense_variant"],"distance":null,"domains":[{"db":"PROSITE_profiles","name":"PS50850"},{"db":"hmmpanther","name":"PTHR11360"},{"db":"hmmpanther","name":"PTHR11360"},{"db":"Supe…	NA	NA	NA
chr1:112917191	["C","T"]	NA	["SLC16A1"]	[["HP:0000006:Autosomal dominant inheritance","HP:0003236:Elevated serum creatine kinase","HP:0003710:Exercise-induced muscle cramps","HP:0008967:Exercise-induced muscle stiffness","HP:0009020:Exercise-induced muscle fatigue","HP:0001249:Intellectual disability","HP:0001263:Global developmental delay","HP:0000006:Autosomal dominant inheritance","HP:0011968:Feeding difficulties","HP:0012734:Ketoti…	6.844	NA	NA	NA	NA	0.28873	0	0	15.832	NaN	NaN	NaN	NaN	NA	NA	NA	NA	NA	NA	NA	NA	[{"key":"control","value":{"mean":26.629032258064516,"stdev":8.622115608022153,"min":2.0,"max":55.0,"n":186,"sum":4953.0}},{"key":"sport","value":{"mean":30.852941176470587,"stdev":10.240631355788924,"min":13.0,"max":60.0,"n":102,"sum":3147.0}}]	[{"key":"control","value":{"mean":67.35483870967742,"stdev":24.71564963341936,"min":0.0,"max":99.0,"n":186,"sum":12528.0}},{"key":"sport","value":{"mean":74.45098039215686,"stdev":19.53510036057287,"min":4.0,"max":99.0,"n":102,"sum":7594.0}}]	0.5	0.5	NA	NA	0	1	101	40	0	0	0	0	48	53	0	0	synonymous_variant	[{"allele_num":1,"amino_acids":"G","appris":"P1","biotype":"protein_coding","canonical":null,"ccds":"CCDS858.1","cdna_start":1578,"cdna_end":1578,"cds_end":1215,"cds_start":1215,"codons":"ggG/ggA","consequence_terms":["synonymous_variant"],"distance":null,"domains":[{"db":"Pfam_domain","name":"PF07690"},{"db":"PROSITE_profiles","name":"PS50850"},{"db":"hmmpanther","name":"PTHR11360"},{"db":"hmmpa…	NA	NA	NA
chr1:112917239	["G","A"]	NA	["SLC16A1"]	[["HP:0000006:Autosomal dominant inheritance","HP:0003236:Elevated serum creatine kinase","HP:0003710:Exercise-induced muscle cramps","HP:0008967:Exercise-induced muscle stiffness","HP:0009020:Exercise-induced muscle fatigue","HP:0001249:Intellectual disability","HP:0001263:Global developmental delay","HP:0000006:Autosomal dominant inheritance","HP:0011968:Feeding difficulties","HP:0012734:Ketoti…	7.241	NA	NA	NA	NA	0.082641	0	0	2.1507	NaN	NaN	NaN	NaN	NaN	NaN	NaN	NaN	NA	NA	NA	NA	[{"key":"control","value":{"mean":26.806451612903224,"stdev":8.618881578662823,"min":0.0,"max":55.0,"n":186,"sum":4986.0}},{"key":"sport","value":{"mean":31.50980392156863,"stdev":9.165948383308445,"min":13.0,"max":60.0,"n":102,"sum":3214.0}}]	[{"key":"control","value":{"mean":68.19354838709677,"stdev":23.65125565082248,"min":0.0,"max":99.0,"n":186,"sum":12684.0}},{"key":"sport","value":{"mean":78.49019607843137,"stdev":17.612242343146114,"min":4.0,"max":99.0,"n":102,"sum":8006.0}}]	0.50808	0.5	0	0	0	2	101	39	0	0	0	0	48	53	0	0	synonymous_variant	[{"allele_num":1,"amino_acids":"S","appris":"P1","biotype":"protein_coding","canonical":null,"ccds":"CCDS858.1","cdna_start":1530,"cdna_end":1530,"cds_end":1167,"cds_start":1167,"codons":"agC/agT","consequence_terms":["synonymous_variant"],"distance":null,"domains":[{"db":"Pfam_domain","name":"PF07690"},{"db":"PROSITE_profiles","name":"PS50850"},{"db":"hmmpanther","name":"PTHR11360"},{"db":"hmmpa…	NA	NA	NA
chr1:112917248	["C","T"]	NA	["SLC16A1"]	[["HP:0000006:Autosomal dominant inheritance","HP:0003236:Elevated serum creatine kinase","HP:0003710:Exercise-induced muscle cramps","HP:0008967:Exercise-induced muscle stiffness","HP:0009020:Exercise-induced muscle fatigue","HP:0001249:Intellectual disability","HP:0001263:Global developmental delay","HP:0000006:Autosomal dominant inheritance","HP:0011968:Feeding difficulties","HP:0012734:Ketoti…	8.942	NA	NA	NA	NA	0.082641	0	0	2.1507	NaN	NaN	NaN	NaN	NA	NA	NA	NA	NA	NA	NA	NA	[{"key":"control","value":{"mean":26.71505376344086,"stdev":8.694299779339536,"min":0.0,"max":55.0,"n":186,"sum":4969.0}},{"key":"sport","value":{"mean":31.745098039215687,"stdev":9.162676073807564,"min":14.0,"max":60.0,"n":102,"sum":3238.0}}]	[{"key":"control","value":{"mean":68.53225806451613,"stdev":23.705213170530346,"min":0.0,"max":99.0,"n":186,"sum":12747.0}},{"key":"sport","value":{"mean":79.29411764705883,"stdev":16.91883057847148,"min":33.0,"max":99.0,"n":102,"sum":8088.0}}]	0.50404	0.5	NA	NA	0	2	101	39	0	0	0	0	48	53	0	0	synonymous_variant	[{"allele_num":1,"amino_acids":"R","appris":"P1","biotype":"protein_coding","canonical":null,"ccds":"CCDS858.1","cdna_start":1521,"cdna_end":1521,"cds_end":1158,"cds_start":1158,"codons":"agG/agA","consequence_terms":["synonymous_variant"],"distance":null,"domains":[{"db":"Pfam_domain","name":"PF07690"},{"db":"PROSITE_profiles","name":"PS50850"},{"db":"hmmpanther","name":"PTHR11360"},{"db":"hmmpa…	NA	NA	NA
chr1:112917274	["A","G"]	NA	["SLC16A1"]	[["HP:0000006:Autosomal dominant inheritance","HP:0003236:Elevated serum creatine kinase","HP:0003710:Exercise-induced muscle cramps","HP:0008967:Exercise-induced muscle stiffness","HP:0009020:Exercise-induced muscle fatigue","HP:0001249:Intellectual disability","HP:0001263:Global developmental delay","HP:0000006:Autosomal dominant inheritance","HP:0011968:Feeding difficulties","HP:0012734:Ketoti…	9.717	NA	NA	NA	NA	0.082641	0	0	2.1507	NaN	NaN	NaN	NaN	NA	NA	NA	NA	NA	NA	NA	NA	[{"key":"control","value":{"mean":27.172043010752688,"stdev":8.802032580406483,"min":1.0,"max":55.0,"n":186,"sum":5054.0}},{"key":"sport","value":{"mean":31.931372549019606,"stdev":8.924805489088827,"min":15.0,"max":60.0,"n":102,"sum":3257.0}}]	[{"key":"control","value":{"mean":70.10215053763442,"stdev":24.466683419003193,"min":0.0,"max":99.0,"n":186,"sum":13039.0}},{"key":"sport","value":{"mean":80.77450980392157,"stdev":17.044294579151217,"min":10.0,"max":99.0,"n":102,"sum":8239.0}}]	0.50404	0.5	NA	NA	0	2	101	39	0	0	0	0	48	53	0	0	synonymous_variant	[{"allele_num":1,"amino_acids":"L","appris":"P1","biotype":"protein_coding","canonical":null,"ccds":"CCDS858.1","cdna_start":1495,"cdna_end":1495,"cds_end":1132,"cds_start":1132,"codons":"Ttg/Ctg","consequence_terms":["synonymous_variant"],"distance":null,"domains":[{"db":"Pfam_domain","name":"PF07690"},{"db":"PROSITE_profiles","name":"PS50850"},{"db":"hmmpanther","name":"PTHR11360"},{"db":"hmmpa…	NA	NA	NA
chr1:112917275	["T","C"]	NA	["SLC16A1"]	[["HP:0000006:Autosomal dominant inheritance","HP:0003236:Elevated serum creatine kinase","HP:0003710:Exercise-induced muscle cramps","HP:0008967:Exercise-induced muscle stiffness","HP:0009020:Exercise-induced muscle fatigue","HP:0001249:Intellectual disability","HP:0001263:Global developmental delay","HP:0000006:Autosomal dominant inheritance","HP:0011968:Feeding difficulties","HP:0012734:Ketoti…	7.297	NA	NA	NA	NA	0.082641	0	0	2.1507	NaN	NaN	NaN	NaN	NaN	NaN	NaN	NaN	NA	NA	NA	NA	[{"key":"control","value":{"mean":27.193548387096776,"stdev":8.834509637055627,"min":1.0,"max":55.0,"n":186,"sum":5058.0}},{"key":"sport","value":{"mean":31.872549019607842,"stdev":8.913166696596818,"min":15.0,"max":60.0,"n":102,"sum":3251.0}}]	[{"key":"control","value":{"mean":69.94623655913979,"stdev":24.034413316553437,"min":0.0,"max":99.0,"n":186,"sum":13010.0}},{"key":"sport","value":{"mean":81.11764705882354,"stdev":16.35110724657994,"min":29.0,"max":99.0,"n":102,"sum":8274.0}}]	0.50404	0.5	0	0	0	2	101	39	0	0	0	0	48	53	0	0	synonymous_variant	[{"allele_num":1,"amino_acids":"T","appris":"P1","biotype":"protein_coding","canonical":null,"ccds":"CCDS858.1","cdna_start":1494,"cdna_end":1494,"cds_end":1131,"cds_start":1131,"codons":"acA/acG","consequence_terms":["synonymous_variant"],"distance":null,"domains":[{"db":"Pfam_domain","name":"PF07690"},{"db":"PROSITE_profiles","name":"PS50850"},{"db":"hmmpanther","name":"PTHR11360"},{"db":"hmmpa…	NA	NA	NA
chr1:112917275	["T","G"]	NA	["SLC16A1"]	[["HP:0000006:Autosomal dominant inheritance","HP:0003236:Elevated serum creatine kinase","HP:0003710:Exercise-induced muscle cramps","HP:0008967:Exercise-induced muscle stiffness","HP:0009020:Exercise-induced muscle fatigue","HP:0001249:Intellectual disability","HP:0001263:Global developmental delay","HP:0000006:Autosomal dominant inheritance","HP:0011968:Feeding difficulties","HP:0012734:Ketoti…	6.984	NA	NA	NA	NA	NaN	NaN	NaN	NaN	NaN	NaN	NaN	NaN	NA	NA	NA	NA	NA	NA	NA	NA	[{"key":"control","value":{"mean":27.193548387096776,"stdev":8.834509637055627,"min":1.0,"max":55.0,"n":186,"sum":5058.0}},{"key":"sport","value":{"mean":31.872549019607842,"stdev":8.913166696596818,"min":15.0,"max":60.0,"n":102,"sum":3251.0}}]	[{"key":"control","value":{"mean":69.94623655913979,"stdev":24.034413316553437,"min":0.0,"max":99.0,"n":186,"sum":13010.0}},{"key":"sport","value":{"mean":81.11764705882354,"stdev":16.35110724657994,"min":29.0,"max":99.0,"n":102,"sum":8274.0}}]	0.50404	0.5	NA	NA	0	0	101	41	0	0	0	0	48	53	0	0	synonymous_variant	[{"allele_num":1,"amino_acids":"T","appris":"P1","biotype":"protein_coding","canonical":null,"ccds":"CCDS858.1","cdna_start":1494,"cdna_end":1494,"cds_end":1131,"cds_start":1131,"codons":"acA/acC","consequence_terms":["synonymous_variant"],"distance":null,"domains":[{"db":"Pfam_domain","name":"PF07690"},{"db":"PROSITE_profiles","name":"PS50850"},{"db":"hmmpanther","name":"PTHR11360"},{"db":"hmmpa…	NA	NA	NA
chr1:112917286	["A","G"]	NA	["SLC16A1"]	[["HP:0000006:Autosomal dominant inheritance","HP:0003236:Elevated serum creatine kinase","HP:0003710:Exercise-induced muscle cramps","HP:0008967:Exercise-induced muscle stiffness","HP:0009020:Exercise-induced muscle fatigue","HP:0001249:Intellectual disability","HP:0001263:Global developmental delay","HP:0000006:Autosomal dominant inheritance","HP:0011968:Feeding difficulties","HP:0012734:Ketoti…	8.168	NA	NA	NA	NA	0.28873	0	0	15.832	NaN	NaN	NaN	NaN	NA	NA	NA	NA	NA	NA	NA	NA	[{"key":"control","value":{"mean":27.327956989247312,"stdev":8.8788121068225,"min":1.0,"max":55.0,"n":186,"sum":5083.0}},{"key":"sport","value":{"mean":31.901960784313726,"stdev":8.900880991780232,"min":14.0,"max":60.0,"n":102,"sum":3254.0}}]	[{"key":"control","value":{"mean":69.86021505376344,"stdev":23.813835048952058,"min":0.0,"max":99.0,"n":186,"sum":12994.0}},{"key":"sport","value":{"mean":81.30392156862744,"stdev":16.540970652035405,"min":28.0,"max":99.0,"n":102,"sum":8293.0}}]	0.50135	0.5	NA	NA	0	1	101	40	0	0	0	0	48	53	0	0	synonymous_variant	[{"allele_num":1,"amino_acids":"L","appris":"P1","biotype":"protein_coding","canonical":null,"ccds":"CCDS858.1","cdna_start":1483,"cdna_end":1483,"cds_end":1120,"cds_start":1120,"codons":"Ttg/Ctg","consequence_terms":["synonymous_variant"],"distance":null,"domains":[{"db":"Pfam_domain","name":"PF07690"},{"db":"PROSITE_profiles","name":"PS50850"},{"db":"hmmpanther","name":"PTHR11360"},{"db":"hmmpa…	NA	NA	NA
chr1:112917290	["G","T"]	NA	["SLC16A1"]	[["HP:0000006:Autosomal dominant inheritance","HP:0003236:Elevated serum creatine kinase","HP:0003710:Exercise-induced muscle cramps","HP:0008967:Exercise-induced muscle stiffness","HP:0009020:Exercise-induced muscle fatigue","HP:0001249:Intellectual disability","HP:0001263:Global developmental delay","HP:0000006:Autosomal dominant inheritance","HP:0011968:Feeding difficulties","HP:0012734:Ketoti…	2.173	NA	NA	NA	NA	0.28873	0	0	15.832	NaN	NaN	NaN	NaN	NA	NA	NA	NA	NA	NA	NA	NA	[{"key":"control","value":{"mean":27.166666666666668,"stdev":8.883908775164675,"min":1.0,"max":55.0,"n":186,"sum":5053.0}},{"key":"sport","value":{"mean":31.69607843137255,"stdev":8.94513693675943,"min":14.0,"max":60.0,"n":102,"sum":3233.0}}]	[{"key":"control","value":{"mean":69.74731182795699,"stdev":24.81448627985014,"min":0.0,"max":99.0,"n":186,"sum":12973.0}},{"key":"sport","value":{"mean":81.30392156862744,"stdev":15.939708226526315,"min":36.0,"max":99.0,"n":102,"sum":8293.0}}]	0.50135	0.5	NA	NA	0	1	101	40	0	0	0	0	48	53	0	0	synonymous_variant	[{"allele_num":1,"amino_acids":"S","appris":"P1","biotype":"protein_coding","canonical":null,"ccds":"CCDS858.1","cdna_start":1479,"cdna_end":1479,"cds_end":1116,"cds_start":1116,"codons":"tcC/tcA","consequence_terms":["synonymous_variant"],"distance":null,"domains":[{"db":"Pfam_domain","name":"PF07690"},{"db":"PROSITE_profiles","name":"PS50850"},{"db":"hmmpanther","name":"PTHR11360"},{"db":"hmmpa…	NA	NA	NA
chr1:112917305	["G","A"]	NA	["SLC16A1"]	[["HP:0000006:Autosomal dominant inheritance","HP:0003236:Elevated serum creatine kinase","HP:0003710:Exercise-induced muscle cramps","HP:0008967:Exercise-induced muscle stiffness","HP:0009020:Exercise-induced muscle fatigue","HP:0001249:Intellectual disability","HP:0001263:Global developmental delay","HP:0000006:Autosomal dominant inheritance","HP:0011968:Feeding difficulties","HP:0012734:Ketoti…	9.877	NA	NA	NA	NA	0.28873	0	0	15.832	NaN	NaN	NaN	NaN	NaN	NaN	NaN	NaN	NA	NA	NA	NA	[{"key":"control","value":{"mean":27.06451612903226,"stdev":8.82177956301006,"min":1.0,"max":55.0,"n":186,"sum":5034.0}},{"key":"sport","value":{"mean":31.19607843137255,"stdev":8.860619214061366,"min":12.0,"max":58.0,"n":102,"sum":3182.0}}]	[{"key":"control","value":{"mean":68.36559139784946,"stdev":24.25903443115512,"min":0.0,"max":99.0,"n":186,"sum":12716.0}},{"key":"sport","value":{"mean":79.94117647058823,"stdev":17.488272557553827,"min":25.0,"max":99.0,"n":102,"sum":8154.0}}]	0.50135	0.5	0	0	0	1	101	40	0	0	0	0	48	53	0	0	synonymous_variant	[{"allele_num":1,"amino_acids":"F","appris":"P1","biotype":"protein_coding","canonical":null,"ccds":"CCDS858.1","cdna_start":1464,"cdna_end":1464,"cds_end":1101,"cds_start":1101,"codons":"ttC/ttT","consequence_terms":["synonymous_variant"],"distance":null,"domains":[{"db":"Pfam_domain","name":"PF07690"},{"db":"PROSITE_profiles","name":"PS50850"},{"db":"hmmpanther","name":"PTHR11360"},{"db":"hmmpa…	NA	NA	NA
chr1:112917308	["G","A"]	NA	["SLC16A1"]	[["HP:0000006:Autosomal dominant inheritance","HP:0003236:Elevated serum creatine kinase","HP:0003710:Exercise-induced muscle cramps","HP:0008967:Exercise-induced muscle stiffness","HP:0009020:Exercise-induced muscle fatigue","HP:0001249:Intellectual disability","HP:0001263:Global developmental delay","HP:0000006:Autosomal dominant inheritance","HP:0011968:Feeding difficulties","HP:0012734:Ketoti…	9.88	NA	NA	NA	NA	0.28873	0	0	15.832	NaN	NaN	NaN	NaN	NA	NA	NA	NA	NA	NA	NA	NA	[{"key":"control","value":{"mean":27.13978494623656,"stdev":8.709272524771592,"min":1.0,"max":55.0,"n":186,"sum":5048.0}},{"key":"sport","value":{"mean":31.15686274509804,"stdev":8.798111537609644,"min":11.0,"max":58.0,"n":102,"sum":3178.0}}]	[{"key":"control","value":{"mean":69.43010752688173,"stdev":23.68902374993527,"min":0.0,"max":99.0,"n":186,"sum":12914.0}},{"key":"sport","value":{"mean":79.2156862745098,"stdev":17.41738338950113,"min":30.0,"max":99.0,"n":102,"sum":8080.0}}]	0.50135	0.5	NA	NA	0	1	101	40	0	0	0	0	48	53	0	0	synonymous_variant	[{"allele_num":1,"amino_acids":"A","appris":"P1","biotype":"protein_coding","canonical":null,"ccds":"CCDS858.1","cdna_start":1461,"cdna_end":1461,"cds_end":1098,"cds_start":1098,"codons":"gcC/gcT","consequence_terms":["synonymous_variant"],"distance":null,"domains":[{"db":"Pfam_domain","name":"PF07690"},{"db":"PROSITE_profiles","name":"PS50850"},{"db":"hmmpanther","name":"PTHR11360"},{"db":"hmmpa…	NA	NA	NA
chr1:112917308	["G","T"]	NA	["SLC16A1"]	[["HP:0000006:Autosomal dominant inheritance","HP:0003236:Elevated serum creatine kinase","HP:0003710:Exercise-induced muscle cramps","HP:0008967:Exercise-induced muscle stiffness","HP:0009020:Exercise-induced muscle fatigue","HP:0001249:Intellectual disability","HP:0001263:Global developmental delay","HP:0000006:Autosomal dominant inheritance","HP:0011968:Feeding difficulties","HP:0012734:Ketoti…	9.354	NA	NA	NA	NA	NaN	NaN	NaN	NaN	NaN	NaN	NaN	NaN	NA	NA	NA	NA	NA	NA	NA	NA	[{"key":"control","value":{"mean":27.13978494623656,"stdev":8.709272524771592,"min":1.0,"max":55.0,"n":186,"sum":5048.0}},{"key":"sport","value":{"mean":31.15686274509804,"stdev":8.798111537609644,"min":11.0,"max":58.0,"n":102,"sum":3178.0}}]	[{"key":"control","value":{"mean":69.43010752688173,"stdev":23.68902374993527,"min":0.0,"max":99.0,"n":186,"sum":12914.0}},{"key":"sport","value":{"mean":79.2156862745098,"stdev":17.41738338950113,"min":30.0,"max":99.0,"n":102,"sum":8080.0}}]	0.50135	0.5	NA	NA	0	0	101	41	0	0	0	0	48	53	0	0	synonymous_variant	[{"allele_num":1,"amino_acids":"A","appris":"P1","biotype":"protein_coding","canonical":null,"ccds":"CCDS858.1","cdna_start":1461,"cdna_end":1461,"cds_end":1098,"cds_start":1098,"codons":"gcC/gcA","consequence_terms":["synonymous_variant"],"distance":null,"domains":[{"db":"Pfam_domain","name":"PF07690"},{"db":"PROSITE_profiles","name":"PS50850"},{"db":"hmmpanther","name":"PTHR11360"},{"db":"hmmpa…	NA	NA	NA
chr1:112917330	["T","G"]	NA	["SLC16A1"]	[["HP:0000006:Autosomal dominant inheritance","HP:0003236:Elevated serum creatine kinase","HP:0003710:Exercise-induced muscle cramps","HP:0008967:Exercise-induced muscle stiffness","HP:0009020:Exercise-induced muscle fatigue","HP:0001249:Intellectual disability","HP:0001263:Global developmental delay","HP:0000006:Autosomal dominant inheritance","HP:0011968:Feeding difficulties","HP:0012734:Ketoti…	28.8	NA	NA	NA	NA	0.28873	0	0	15.832	NaN	NaN	NaN	NaN	1	0	0	10898	NA	NA	NA	NA	[{"key":"control","value":{"mean":27.026881720430108,"stdev":8.727310240834425,"min":1.0,"max":55.0,"n":186,"sum":5027.0}},{"key":"sport","value":{"mean":30.735294117647058,"stdev":9.032540813134798,"min":11.0,"max":58.0,"n":102,"sum":3135.0}}]	[{"key":"control","value":{"mean":71.20967741935483,"stdev":22.419608182988785,"min":0.0,"max":99.0,"n":186,"sum":13245.0}},{"key":"sport","value":{"mean":78.99019607843137,"stdev":17.849312118364903,"min":30.0,"max":99.0,"n":102,"sum":8057.0}}]	0.50135	0.5	1.47e-05	0	0	1	101	40	0	0	0	0	48	53	0	0	missense_variant	[{"allele_num":1,"amino_acids":"Y/S","appris":"P1","biotype":"protein_coding","canonical":null,"ccds":"CCDS858.1","cdna_start":1439,"cdna_end":1439,"cds_end":1076,"cds_start":1076,"codons":"tAt/tCt","consequence_terms":["missense_variant"],"distance":null,"domains":[{"db":"Pfam_domain","name":"PF07690"},{"db":"PROSITE_profiles","name":"PS50850"},{"db":"hmmpanther","name":"PTHR11360"},{"db":"hmmpa…	NA	NA	NA
chr1:112920155	["G","A"]	NA	["SLC16A1"]	[["HP:0000006:Autosomal dominant inheritance","HP:0003236:Elevated serum creatine kinase","HP:0003710:Exercise-induced muscle cramps","HP:0008967:Exercise-induced muscle stiffness","HP:0009020:Exercise-induced muscle fatigue","HP:0001249:Intellectual disability","HP:0001263:Global developmental delay","HP:0000006:Autosomal dominant inheritance","HP:0011968:Feeding difficulties","HP:0012734:Ketoti…	1.101	NA	NA	NA	NA	0.28873	0	0	15.832	NaN	NaN	NaN	NaN	1	0	0	13.148	NA	NA	NA	NA	[{"key":"control","value":{"mean":28.082872928176794,"stdev":8.254165834579334,"min":11.0,"max":63.0,"n":181,"sum":5083.0}},{"key":"sport","value":{"mean":40.588235294117645,"stdev":10.284533353418519,"min":19.0,"max":68.0,"n":102,"sum":4140.0}}]	[{"key":"control","value":{"mean":71.96132596685082,"stdev":20.461084108196626,"min":7.0,"max":99.0,"n":181,"sum":13025.0}},{"key":"sport","value":{"mean":92.82352941176471,"stdev":10.817027032311682,"min":54.0,"max":99.0,"n":102,"sum":9468.0}}]	0.50139	0.5	0.0014258	0	0	1	101	40	0	0	0	0	48	53	0	0	intron_variant	[{"allele_num":1,"amino_acids":null,"appris":"P1","biotype":"protein_coding","canonical":null,"ccds":"CCDS858.1","cdna_start":null,"cdna_end":null,"cds_end":null,"cds_start":null,"codons":null,"consequence_terms":["intron_variant"],"distance":null,"domains":null,"exon":null,"gene_id":"ENSG00000155380","gene_pheno":1,"gene_symbol":"SLC16A1","gene_symbol_source":"HGNC","hgnc_id":"HGNC:10922","hgvsc…	NA	NA	NA
chr1:112920705	["C","T"]	NA	["SLC16A1"]	[["HP:0000006:Autosomal dominant inheritance","HP:0003236:Elevated serum creatine kinase","HP:0003710:Exercise-induced muscle cramps","HP:0008967:Exercise-induced muscle stiffness","HP:0009020:Exercise-induced muscle fatigue","HP:0001249:Intellectual disability","HP:0001263:Global developmental delay","HP:0000006:Autosomal dominant inheritance","HP:0011968:Feeding difficulties","HP:0012734:Ketoti…	9.766	NA	NA	NA	NA	1	Infinity	0.010424	Infinity	0.47525	0	0	35.321	0.12499	7.6834	0.18934	45.56	NA	NA	NA	NA	[{"key":"control","value":{"mean":30.7292817679558,"stdev":8.852297765396083,"min":10.0,"max":63.0,"n":181,"sum":5562.0}},{"key":"sport","value":{"mean":43.1764705882353,"stdev":10.572264643874327,"min":25.0,"max":68.0,"n":102,"sum":4404.0}}]	[{"key":"control","value":{"mean":77.42541436464089,"stdev":21.291484445927594,"min":0.0,"max":99.0,"n":181,"sum":14014.0}},{"key":"sport","value":{"mean":93.99019607843137,"stdev":10.670184865295978,"min":49.0,"max":99.0,"n":102,"sum":9587.0}}]	0.5	0.5	0.00064704	0	1	0	100	41	0	0	1	0	47	53	0	0	intron_variant	[{"allele_num":1,"amino_acids":null,"appris":"P1","biotype":"protein_coding","canonical":null,"ccds":"CCDS858.1","cdna_start":null,"cdna_end":null,"cds_end":null,"cds_start":null,"codons":null,"consequence_terms":["intron_variant"],"distance":null,"domains":null,"exon":null,"gene_id":"ENSG00000155380","gene_pheno":1,"gene_symbol":"SLC16A1","gene_symbol_source":"HGNC","hgnc_id":"HGNC:10922","hgvsc…	NA	NA	NA
chr1:112921790	["A","C"]	NA	["SLC16A1"]	[["HP:0000006:Autosomal dominant inheritance","HP:0003236:Elevated serum creatine kinase","HP:0003710:Exercise-induced muscle cramps","HP:0008967:Exercise-induced muscle stiffness","HP:0009020:Exercise-induced muscle fatigue","HP:0001249:Intellectual disability","HP:0001263:Global developmental delay","HP:0000006:Autosomal dominant inheritance","HP:0011968:Feeding difficulties","HP:0012734:Ketoti…	4.462	NA	NA	NA	NA	0.28873	0	0	15.832	NaN	NaN	NaN	NaN	1	0	0	1831.5	NA	NA	NA	NA	[{"key":"control","value":{"mean":26.037634408602152,"stdev":8.49311440246979,"min":0.0,"max":59.0,"n":186,"sum":4843.0}},{"key":"sport","value":{"mean":37.72549019607843,"stdev":8.366784073949772,"min":15.0,"max":64.0,"n":102,"sum":3848.0}}]	[{"key":"control","value":{"mean":69.37096774193549,"stdev":20.909611313939703,"min":0.0,"max":99.0,"n":186,"sum":12903.0}},{"key":"sport","value":{"mean":91.18627450980392,"stdev":11.742106561979403,"min":42.0,"max":99.0,"n":102,"sum":9301.0}}]	0.50808	0.5	2.9397e-05	0	0	1	101	40	0	0	0	0	48	53	0	0	intron_variant	[{"allele_num":1,"amino_acids":null,"appris":"P1","biotype":"protein_coding","canonical":null,"ccds":"CCDS858.1","cdna_start":null,"cdna_end":null,"cds_end":null,"cds_start":null,"codons":null,"consequence_terms":["intron_variant"],"distance":null,"domains":null,"exon":null,"gene_id":"ENSG00000155380","gene_pheno":1,"gene_symbol":"SLC16A1","gene_symbol_source":"HGNC","hgnc_id":"HGNC:10922","hgvsc…	NA	NA	NA
chr1:112922917	["T","G"]	NA	["SLC16A1"]	[["HP:0000006:Autosomal dominant inheritance","HP:0003236:Elevated serum creatine kinase","HP:0003710:Exercise-induced muscle cramps","HP:0008967:Exercise-induced muscle stiffness","HP:0009020:Exercise-induced muscle fatigue","HP:0001249:Intellectual disability","HP:0001263:Global developmental delay","HP:0000006:Autosomal dominant inheritance","HP:0011968:Feeding difficulties","HP:0012734:Ketoti…	0.334	NA	NA	NA	NA	1	Infinity	0.010424	Infinity	1	Infinity	0.023222	Infinity	0.023439	48.289	1.0675	378.38	NA	NA	NA	NA	[{"key":"control","value":{"mean":31.049723756906076,"stdev":9.468339941597826,"min":12.0,"max":59.0,"n":181,"sum":5620.0}},{"key":"sport","value":{"mean":36.6078431372549,"stdev":10.312905357685118,"min":13.0,"max":66.0,"n":102,"sum":3734.0}}]	[{"key":"control","value":{"mean":77.03867403314918,"stdev":20.80835059766642,"min":0.0,"max":99.0,"n":181,"sum":13944.0}},{"key":"sport","value":{"mean":85.49019607843137,"stdev":17.74257375610889,"min":18.0,"max":99.0,"n":102,"sum":8720.0}}]	0.5	0.5	0.00010289	0	1	0	100	41	0	0	0	1	48	52	0	0	intron_variant	[{"allele_num":1,"amino_acids":null,"appris":"P1","biotype":"protein_coding","canonical":null,"ccds":"CCDS858.1","cdna_start":null,"cdna_end":null,"cds_end":null,"cds_start":null,"codons":null,"consequence_terms":["intron_variant"],"distance":null,"domains":null,"exon":null,"gene_id":"ENSG00000155380","gene_pheno":1,"gene_symbol":"SLC16A1","gene_symbol_source":"HGNC","hgnc_id":"HGNC:10922","hgvsc…	NA	NA	NA
chr1:112923524	["T","A"]	rs192873631	["AKR7A2P1","SLC16A1"]	[["HP:0000006:Autosomal dominant inheritance","HP:0003236:Elevated serum creatine kinase","HP:0003710:Exercise-induced muscle cramps","HP:0008967:Exercise-induced muscle stiffness","HP:0009020:Exercise-induced muscle fatigue","HP:0001249:Intellectual disability","HP:0001263:Global developmental delay","HP:0000006:Autosomal dominant inheritance","HP:0011968:Feeding difficulties","HP:0012734:Ketoti…	5.668	[0.00106045]	[49]	[2]	1886	1	Infinity	0.07605	Infinity	0.49874	Infinity	0.17028	Infinity	0.010892	13.316	1.5603	51.346	0.049014	9.3991	0.67792	130.42	[{"key":"control","value":{"mean":29.718232044198896,"stdev":11.3737678791753,"min":3.0,"max":66.0,"n":181,"sum":5379.0}},{"key":"sport","value":{"mean":37.78431372549019,"stdev":10.496150042062927,"min":11.0,"max":69.0,"n":102,"sum":3854.0}}]	[{"key":"control","value":{"mean":74.76243093922652,"stdev":24.39282393008044,"min":0.0,"max":99.0,"n":181,"sum":13532.0}},{"key":"sport","value":{"mean":88.25490196078431,"stdev":17.100445054700184,"min":14.0,"max":99.0,"n":102,"sum":9002.0}}]	0.5083	0.50246	0.00075	0	2	0	99	41	0	0	0	2	48	51	0	0	non_coding_transcript_exon_variant	[{"allele_num":1,"amino_acids":null,"appris":"P1","biotype":"protein_coding","canonical":null,"ccds":"CCDS858.1","cdna_start":null,"cdna_end":null,"cds_end":null,"cds_start":null,"codons":null,"consequence_terms":["intron_variant"],"distance":null,"domains":null,"exon":null,"gene_id":"ENSG00000155380","gene_pheno":1,"gene_symbol":"SLC16A1","gene_symbol_source":"HGNC","hgnc_id":"HGNC:10922","hgvsc…	NA	NA	NA
chr1:112930571	["C","G"]	NA	["SLC16A1"]	[["HP:0000006:Autosomal dominant inheritance","HP:0003236:Elevated serum creatine kinase","HP:0003710:Exercise-induced muscle cramps","HP:0008967:Exercise-induced muscle stiffness","HP:0009020:Exercise-induced muscle fatigue","HP:0001249:Intellectual disability","HP:0001263:Global developmental delay","HP:0000006:Autosomal dominant inheritance","HP:0011968:Feeding difficulties","HP:0012734:Ketoti…	6.255	[0.0100742]	[50]	[19]	1886	1	Infinity	0.010424	Infinity	0.47525	0	0	35.321	0.38237	0.31859	0.0080212	1.7992	0.71375	0.489	0.011711	3.1086	[{"key":"control","value":{"mean":24.353591160220994,"stdev":7.598840477752557,"min":4.0,"max":45.0,"n":181,"sum":4408.0}},{"key":"sport","value":{"mean":34.11764705882353,"stdev":8.583264744801614,"min":15.0,"max":58.0,"n":102,"sum":3480.0}}]	[{"key":"control","value":{"mean":63.353591160220994,"stdev":21.79023175211201,"min":0.0,"max":99.0,"n":181,"sum":11467.0}},{"key":"sport","value":{"mean":85.1470588235294,"stdev":16.424155488375742,"min":42.0,"max":99.0,"n":102,"sum":8685.0}}]	0.5	0.5	0.015377	8	1	0	100	41	0	0	1	0	47	53	0	0	intron_variant	[{"allele_num":1,"amino_acids":null,"appris":"P1","biotype":"protein_coding","canonical":null,"ccds":"CCDS858.1","cdna_start":null,"cdna_end":null,"cds_end":null,"cds_start":null,"codons":null,"consequence_terms":["intron_variant"],"distance":null,"domains":null,"exon":null,"gene_id":"ENSG00000155380","gene_pheno":1,"gene_symbol":"SLC16A1","gene_symbol_source":"HGNC","hgnc_id":"HGNC:10922","hgvsc…	NA	NA	NA
chr1:112930587	["T","A"]	NA	["SLC16A1"]	[["HP:0000006:Autosomal dominant inheritance","HP:0003236:Elevated serum creatine kinase","HP:0003710:Exercise-induced muscle cramps","HP:0008967:Exercise-induced muscle stiffness","HP:0009020:Exercise-induced muscle fatigue","HP:0001249:Intellectual disability","HP:0001263:Global developmental delay","HP:0000006:Autosomal dominant inheritance","HP:0011968:Feeding difficulties","HP:0012734:Ketoti…	3.026	NA	NA	NA	NA	1	Infinity	0.010424	Infinity	0.47525	0	0	35.321	0.38727	2.0586	0.051556	11.765	NA	NA	NA	NA	[{"key":"control","value":{"mean":24.784530386740332,"stdev":7.652175036583592,"min":5.0,"max":45.0,"n":181,"sum":4486.0}},{"key":"sport","value":{"mean":34.86274509803921,"stdev":8.383035174621819,"min":14.0,"max":58.0,"n":102,"sum":3556.0}}]	[{"key":"control","value":{"mean":65.33149171270718,"stdev":22.053690198376184,"min":0.0,"max":99.0,"n":181,"sum":11825.0}},{"key":"sport","value":{"mean":85.15686274509804,"stdev":16.11523764253195,"min":38.0,"max":99.0,"n":102,"sum":8686.0}}]	0.5	0.5	0.0024108	0	1	0	100	41	0	0	1	0	47	53	0	0	intron_variant	[{"allele_num":1,"amino_acids":null,"appris":"P1","biotype":"protein_coding","canonical":null,"ccds":"CCDS858.1","cdna_start":null,"cdna_end":null,"cds_end":null,"cds_start":null,"codons":null,"consequence_terms":["intron_variant"],"distance":null,"domains":null,"exon":null,"gene_id":"ENSG00000155380","gene_pheno":1,"gene_symbol":"SLC16A1","gene_symbol_source":"HGNC","hgnc_id":"HGNC:10922","hgvsc…	NA	NA	NA
chr1:112931344	["G","A"]	NA	["SLC16A1"]	[["HP:0000006:Autosomal dominant inheritance","HP:0003236:Elevated serum creatine kinase","HP:0003710:Exercise-induced muscle cramps","HP:0008967:Exercise-induced muscle stiffness","HP:0009020:Exercise-induced muscle fatigue","HP:0001249:Intellectual disability","HP:0001263:Global developmental delay","HP:0000006:Autosomal dominant inheritance","HP:0011968:Feeding difficulties","HP:0012734:Ketoti…	1.541	NA	NA	NA	NA	0.28873	0	0	15.832	NaN	NaN	NaN	NaN	NA	NA	NA	NA	NA	NA	NA	NA	[{"key":"control","value":{"mean":24.85635359116022,"stdev":7.15351213565569,"min":8.0,"max":53.0,"n":181,"sum":4499.0}},{"key":"sport","value":{"mean":34.38235294117647,"stdev":9.328476450902375,"min":17.0,"max":62.0,"n":102,"sum":3507.0}}]	[{"key":"control","value":{"mean":61.32044198895028,"stdev":22.44396513710008,"min":0.0,"max":99.0,"n":181,"sum":11099.0}},{"key":"sport","value":{"mean":82.90196078431373,"stdev":18.765064434052697,"min":12.0,"max":99.0,"n":102,"sum":8456.0}}]	0.5	0.5	NA	NA	0	1	101	40	0	0	0	0	48	53	0	0	intron_variant	[{"allele_num":1,"amino_acids":null,"appris":"P1","biotype":"protein_coding","canonical":null,"ccds":"CCDS858.1","cdna_start":null,"cdna_end":null,"cds_end":null,"cds_start":null,"codons":null,"consequence_terms":["intron_variant"],"distance":null,"domains":null,"exon":null,"gene_id":"ENSG00000155380","gene_pheno":1,"gene_symbol":"SLC16A1","gene_symbol_source":"HGNC","hgnc_id":"HGNC:10922","hgvsc…	NA	NA	NA
chr1:112932095	["C","A"]	NA	["SLC16A1"]	[["HP:0000006:Autosomal dominant inheritance","HP:0003236:Elevated serum creatine kinase","HP:0003710:Exercise-induced muscle cramps","HP:0008967:Exercise-induced muscle stiffness","HP:0009020:Exercise-induced muscle fatigue","HP:0001249:Intellectual disability","HP:0001263:Global developmental delay","HP:0000006:Autosomal dominant inheritance","HP:0011968:Feeding difficulties","HP:0012734:Ketoti…	0.313	NA	NA	NA	NA	1	Infinity	0.010424	Infinity	1	Infinity	0.023222	Infinity	NA	NA	NA	NA	NA	NA	NA	NA	[{"key":"control","value":{"mean":26.629834254143645,"stdev":8.471009676827434,"min":7.0,"max":52.0,"n":181,"sum":4820.0}},{"key":"sport","value":{"mean":34.794117647058826,"stdev":9.154810409463316,"min":15.0,"max":65.0,"n":102,"sum":3549.0}}]	[{"key":"control","value":{"mean":68.41436464088397,"stdev":21.334992221807948,"min":0.0,"max":99.0,"n":181,"sum":12383.0}},{"key":"sport","value":{"mean":86.40196078431373,"stdev":14.475984035718774,"min":45.0,"max":99.0,"n":102,"sum":8813.0}}]	0.5	0.5	NA	NA	1	0	100	41	0	0	0	1	48	52	0	0	intron_variant	[{"allele_num":1,"amino_acids":null,"appris":"P1","biotype":"protein_coding","canonical":null,"ccds":"CCDS858.1","cdna_start":null,"cdna_end":null,"cds_end":null,"cds_start":null,"codons":null,"consequence_terms":["intron_variant"],"distance":null,"domains":null,"exon":null,"gene_id":"ENSG00000155380","gene_pheno":1,"gene_symbol":"SLC16A1","gene_symbol_source":"HGNC","hgnc_id":"HGNC:10922","hgvsc…	NA	NA	NA
chr1:112936042	["C","T"]	rs142776379	["SLC16A1"]	[["HP:0000006:Autosomal dominant inheritance","HP:0003236:Elevated serum creatine kinase","HP:0003710:Exercise-induced muscle cramps","HP:0008967:Exercise-induced muscle stiffness","HP:0009020:Exercise-induced muscle fatigue","HP:0001249:Intellectual disability","HP:0001263:Global developmental delay","HP:0000006:Autosomal dominant inheritance","HP:0011968:Feeding difficulties","HP:0012734:Ketoti…	3.246	[0.00424178]	[79]	[8]	1886	1	Infinity	0.010424	Infinity	0.47525	0	0	35.321	1	0.6747	0.016965	3.8191	0.60052	1.1678	0.026192	8.7852	[{"key":"control","value":{"mean":25.629834254143645,"stdev":7.8796888680715815,"min":3.0,"max":44.0,"n":181,"sum":4639.0}},{"key":"sport","value":{"mean":37.40196078431372,"stdev":9.864036285496908,"min":12.0,"max":65.0,"n":102,"sum":3815.0}}]	[{"key":"control","value":{"mean":67.06629834254143,"stdev":23.01323237179611,"min":0.0,"max":99.0,"n":181,"sum":12139.0}},{"key":"sport","value":{"mean":90.25490196078431,"stdev":14.069635135053284,"min":30.0,"max":99.0,"n":102,"sum":9206.0}}]	0.5	0.5	0.0073199	3	1	0	100	41	0	0	1	0	47	53	0	0	intron_variant	[{"allele_num":1,"amino_acids":null,"appris":"P1","biotype":"protein_coding","canonical":null,"ccds":"CCDS858.1","cdna_start":null,"cdna_end":null,"cds_end":null,"cds_start":null,"codons":null,"consequence_terms":["intron_variant"],"distance":null,"domains":null,"exon":null,"gene_id":"ENSG00000155380","gene_pheno":1,"gene_symbol":"SLC16A1","gene_symbol_source":"HGNC","hgnc_id":"HGNC:10922","hgvsc…	NA	[{"allele_num":1,"consequence_terms":["TF_binding_site_variant"],"high_inf_pos":"N","impact":"MODIFIER","minimised":null,"motif_feature_id":"ENSM00017134787","motif_name":"ENSM00017134787","motif_pos":12,"motif_score_change":0.002,"strand":1,"variant_allele":"T"},{"allele_num":1,"consequence_terms":["TF_binding_site_variant"],"high_inf_pos":"N","impact":"MODIFIER","minimised":null,"motif_feature_…	[{"allele_num":1,"biotype":"promoter_flanking_region","consequence_terms":["regulatory_region_variant"],"impact":"MODIFIER","minimised":null,"regulatory_feature_id":"ENSR00000011555","variant_allele":"T"}]
chr1:112937264	["T","A"]	rs2149036	["SLC16A1"]	[["HP:0000006:Autosomal dominant inheritance","HP:0003236:Elevated serum creatine kinase","HP:0003710:Exercise-induced muscle cramps","HP:0008967:Exercise-induced muscle stiffness","HP:0009020:Exercise-induced muscle fatigue","HP:0001249:Intellectual disability","HP:0001263:Global developmental delay","HP:0000006:Autosomal dominant inheritance","HP:0011968:Feeding difficulties","HP:0012734:Ketoti…	16.97	[0.243372]	[150]	[459]	1886	0.18377	1.5378	0.80753	3.0429	0.75569	0.87073	0.45165	1.6776	0.052965	1.3647	0.98774	1.8644	0.17085	1.2521	0.8903	1.7433	[{"key":"control","value":{"mean":25.044198895027623,"stdev":7.4617427233005005,"min":6.0,"max":44.0,"n":181,"sum":4533.0}},{"key":"sport","value":{"mean":39.490196078431374,"stdev":9.865512417288379,"min":20.0,"max":72.0,"n":102,"sum":4028.0}}]	[{"key":"control","value":{"mean":78.7292817679558,"stdev":23.692287810468752,"min":7.0,"max":99.0,"n":181,"sum":14250.0}},{"key":"sport","value":{"mean":92.91176470588235,"stdev":14.738972575186073,"min":0.0,"max":99.0,"n":102,"sum":9477.0}}]	0.65596	0.1896	0.22788	1743	36	13	54	26	11	2	15	21	26	28	7	4	intron_variant	[{"allele_num":1,"amino_acids":null,"appris":"P1","biotype":"protein_coding","canonical":null,"ccds":"CCDS858.1","cdna_start":null,"cdna_end":null,"cds_end":null,"cds_start":null,"codons":null,"consequence_terms":["intron_variant"],"distance":null,"domains":null,"exon":null,"gene_id":"ENSG00000155380","gene_pheno":1,"gene_symbol":"SLC16A1","gene_symbol_source":"HGNC","hgnc_id":"HGNC:10922","hgvsc…	NA	NA	[{"allele_num":1,"biotype":"promoter_flanking_region","consequence_terms":["regulatory_region_variant"],"impact":"MODIFIER","minimised":null,"regulatory_feature_id":"ENSR00000011555","variant_allele":"A"}]
chr1:112937500	["C","T"]	NA	["SLC16A1"]	[["HP:0000006:Autosomal dominant inheritance","HP:0003236:Elevated serum creatine kinase","HP:0003710:Exercise-induced muscle cramps","HP:0008967:Exercise-induced muscle stiffness","HP:0009020:Exercise-induced muscle fatigue","HP:0001249:Intellectual disability","HP:0001263:Global developmental delay","HP:0000006:Autosomal dominant inheritance","HP:0011968:Feeding difficulties","HP:0012734:Ketoti…	1.65	[0.0100742]	[48]	[19]	1886	1	1.2203	0.096354	64.866	0.24812	Infinity	0.37608	Infinity	0.0058336	8.5996	1.7341	26.108	0.46501	1.481	0.27828	5.0963	[{"key":"control","value":{"mean":26.944751381215468,"stdev":7.339233672873455,"min":8.0,"max":52.0,"n":181,"sum":4877.0}},{"key":"sport","value":{"mean":39.872549019607845,"stdev":9.99575553905839,"min":14.0,"max":72.0,"n":102,"sum":4067.0}}]	[{"key":"control","value":{"mean":68.85082872928177,"stdev":22.51935599303035,"min":0.0,"max":99.0,"n":181,"sum":12462.0}},{"key":"sport","value":{"mean":90.68627450980392,"stdev":12.8787561755989,"min":39.0,"max":99.0,"n":102,"sum":9250.0}}]	0.52868	0.50739	0.0017498	1	3	1	98	40	0	0	0	3	48	50	0	0	intron_variant	[{"allele_num":1,"amino_acids":null,"appris":"P1","biotype":"protein_coding","canonical":null,"ccds":"CCDS858.1","cdna_start":null,"cdna_end":null,"cds_end":null,"cds_start":null,"codons":null,"consequence_terms":["intron_variant"],"distance":null,"domains":null,"exon":null,"gene_id":"ENSG00000155380","gene_pheno":1,"gene_symbol":"SLC16A1","gene_symbol_source":"HGNC","hgnc_id":"HGNC:10922","hgvsc…	NA	NA	[{"allele_num":1,"biotype":"promoter_flanking_region","consequence_terms":["regulatory_region_variant"],"impact":"MODIFIER","minimised":null,"regulatory_feature_id":"ENSR00000011555","variant_allele":"T"}]
chr1:112938006	["G","A"]	rs79074237	["SLC16A1"]	[["HP:0000006:Autosomal dominant inheritance","HP:0003236:Elevated serum creatine kinase","HP:0003710:Exercise-induced muscle cramps","HP:0008967:Exercise-induced muscle stiffness","HP:0009020:Exercise-induced muscle fatigue","HP:0001249:Intellectual disability","HP:0001263:Global developmental delay","HP:0000006:Autosomal dominant inheritance","HP:0011968:Feeding difficulties","HP:0012734:Ketoti…	0.838	[0.0318134]	[56]	[60]	1886	0.45458	3.3294	0.43453	149.93	0.7238	1.5315	0.28881	10.137	0.69573	1.1602	0.49331	2.3359	0.53043	1.2548	0.51052	2.6867	[{"key":"control","value":{"mean":24.65745856353591,"stdev":7.8433426853814785,"min":4.0,"max":45.0,"n":181,"sum":4463.0}},{"key":"sport","value":{"mean":38.27450980392157,"stdev":10.517172570484664,"min":14.0,"max":72.0,"n":102,"sum":3904.0}}]	[{"key":"control","value":{"mean":66.95027624309392,"stdev":22.85850694386434,"min":0.0,"max":99.0,"n":181,"sum":12118.0}},{"key":"sport","value":{"mean":89.77450980392157,"stdev":13.41268558356714,"min":36.0,"max":99.0,"n":102,"sum":9157.0}}]	0.52868	0.56642	0.034323	38	8	1	93	40	0	0	3	5	45	48	0	0	intron_variant	[{"allele_num":1,"amino_acids":null,"appris":"P1","biotype":"protein_coding","canonical":null,"ccds":"CCDS858.1","cdna_start":null,"cdna_end":null,"cds_end":null,"cds_start":null,"codons":null,"consequence_terms":["intron_variant"],"distance":null,"domains":null,"exon":null,"gene_id":"ENSG00000155380","gene_pheno":1,"gene_symbol":"SLC16A1","gene_symbol_source":"HGNC","hgnc_id":"HGNC:10922","hgvsc…	NA	NA	[{"allele_num":1,"biotype":"promoter_flanking_region","consequence_terms":["regulatory_region_variant"],"impact":"MODIFIER","minimised":null,"regulatory_feature_id":"ENSR00000011555","variant_allele":"A"}]
chr1:112938603	["A","G"]	NA	["SLC16A1"]	[["HP:0000006:Autosomal dominant inheritance","HP:0003236:Elevated serum creatine kinase","HP:0003710:Exercise-induced muscle cramps","HP:0008967:Exercise-induced muscle stiffness","HP:0009020:Exercise-induced muscle fatigue","HP:0001249:Intellectual disability","HP:0001263:Global developmental delay","HP:0000006:Autosomal dominant inheritance","HP:0011968:Feeding difficulties","HP:0012734:Ketoti…	6.07	NA	NA	NA	NA	1	Infinity	0.010424	Infinity	1	Infinity	0.023222	Infinity	NA	NA	NA	NA	NA	NA	NA	NA	[{"key":"control","value":{"mean":27.56353591160221,"stdev":7.85803573540336,"min":8.0,"max":56.0,"n":181,"sum":4989.0}},{"key":"sport","value":{"mean":39.80392156862745,"stdev":10.035270364467843,"min":18.0,"max":72.0,"n":102,"sum":4060.0}}]	[{"key":"control","value":{"mean":69.1767955801105,"stdev":24.329272383367105,"min":0.0,"max":99.0,"n":181,"sum":12521.0}},{"key":"sport","value":{"mean":91.65686274509804,"stdev":11.951286006805093,"min":45.0,"max":99.0,"n":102,"sum":9349.0}}]	0.5	0.5	NA	NA	1	0	100	41	0	0	0	1	48	52	0	0	intron_variant	[{"allele_num":1,"amino_acids":null,"appris":"P1","biotype":"protein_coding","canonical":null,"ccds":"CCDS858.1","cdna_start":null,"cdna_end":null,"cds_end":null,"cds_start":null,"codons":null,"consequence_terms":["intron_variant"],"distance":null,"domains":null,"exon":null,"gene_id":"ENSG00000155380","gene_pheno":1,"gene_symbol":"SLC16A1","gene_symbol_source":"HGNC","hgnc_id":"HGNC:10922","hgvsc…	NA	NA	[{"allele_num":1,"biotype":"promoter_flanking_region","consequence_terms":["regulatory_region_variant"],"impact":"MODIFIER","minimised":null,"regulatory_feature_id":"ENSR00000011555","variant_allele":"G"}]
chr1:112941807	["T","C"]	rs188425998	["SLC16A1"]	[["HP:0000006:Autosomal dominant inheritance","HP:0003236:Elevated serum creatine kinase","HP:0003710:Exercise-induced muscle cramps","HP:0008967:Exercise-induced muscle stiffness","HP:0009020:Exercise-induced muscle fatigue","HP:0001249:Intellectual disability","HP:0001263:Global developmental delay","HP:0000006:Autosomal dominant inheritance","HP:0011968:Feeding difficulties","HP:0012734:Ketoti…	1.649	NA	NA	NA	NA	1	Infinity	0.07605	Infinity	0.22462	0	0	4.8122	0.1654	2.7777	0.33223	10.272	NA	NA	NA	NA	[{"key":"control","value":{"mean":27.408839779005525,"stdev":8.448003411298588,"min":8.0,"max":59.0,"n":181,"sum":4961.0}},{"key":"sport","value":{"mean":37.3921568627451,"stdev":9.723790173998163,"min":16.0,"max":66.0,"n":102,"sum":3814.0}}]	[{"key":"control","value":{"mean":70.20441988950276,"stdev":20.921246234402187,"min":0.0,"max":99.0,"n":181,"sum":12707.0}},{"key":"sport","value":{"mean":90.04901960784314,"stdev":12.50833247846307,"min":36.0,"max":99.0,"n":102,"sum":9185.0}}]	0.5	0.50246	0.003587	0	2	0	99	41	0	0	2	0	46	53	0	0	intron_variant	[{"allele_num":1,"amino_acids":null,"appris":"P1","biotype":"protein_coding","canonical":null,"ccds":"CCDS858.1","cdna_start":null,"cdna_end":null,"cds_end":null,"cds_start":null,"codons":null,"consequence_terms":["intron_variant"],"distance":null,"domains":null,"exon":null,"gene_id":"ENSG00000155380","gene_pheno":1,"gene_symbol":"SLC16A1","gene_symbol_source":"HGNC","hgnc_id":"HGNC:10922","hgvsc…	NA	NA	NA
chr1:112942746	["C","G"]	NA	["SLC16A1"]	[["HP:0000006:Autosomal dominant inheritance","HP:0003236:Elevated serum creatine kinase","HP:0003710:Exercise-induced muscle cramps","HP:0008967:Exercise-induced muscle stiffness","HP:0009020:Exercise-induced muscle fatigue","HP:0001249:Intellectual disability","HP:0001263:Global developmental delay","HP:0000006:Autosomal dominant inheritance","HP:0011968:Feeding difficulties","HP:0012734:Ketoti…	5.461	NA	NA	NA	NA	1	Infinity	0.07605	Infinity	0.22462	0	0	4.8122	NA	NA	NA	NA	NA	NA	NA	NA	[{"key":"control","value":{"mean":26.61878453038674,"stdev":8.569087489405547,"min":3.0,"max":51.0,"n":181,"sum":4818.0}},{"key":"sport","value":{"mean":37.61764705882353,"stdev":10.78946846502577,"min":18.0,"max":64.0,"n":102,"sum":3837.0}}]	[{"key":"control","value":{"mean":69.78453038674033,"stdev":20.84865175564315,"min":9.0,"max":99.0,"n":181,"sum":12631.0}},{"key":"sport","value":{"mean":86.8921568627451,"stdev":15.140457981744248,"min":28.0,"max":99.0,"n":102,"sum":8863.0}}]	0.5	0.50246	NA	NA	2	0	99	41	0	0	2	0	46	53	0	0	intron_variant	[{"allele_num":1,"amino_acids":null,"appris":"P1","biotype":"protein_coding","canonical":null,"ccds":"CCDS858.1","cdna_start":null,"cdna_end":null,"cds_end":null,"cds_start":null,"codons":null,"consequence_terms":["intron_variant"],"distance":null,"domains":null,"exon":null,"gene_id":"ENSG00000155380","gene_pheno":1,"gene_symbol":"SLC16A1","gene_symbol_source":"HGNC","hgnc_id":"HGNC:10922","hgvsc…	NA	NA	NA
chr1:112946870	["G","C"]	NA	["SLC16A1"]	[["HP:0000006:Autosomal dominant inheritance","HP:0003236:Elevated serum creatine kinase","HP:0003710:Exercise-induced muscle cramps","HP:0008967:Exercise-induced muscle stiffness","HP:0009020:Exercise-induced muscle fatigue","HP:0001249:Intellectual disability","HP:0001263:Global developmental delay","HP:0000006:Autosomal dominant inheritance","HP:0011968:Feeding difficulties","HP:0012734:Ketoti…	0.495	NA	NA	NA	NA	1	Infinity	0.010424	Infinity	0.47525	0	0	35.321	0.0059124	337.34	4.2904	16384	NA	NA	NA	NA	[{"key":"control","value":{"mean":28.53038674033149,"stdev":7.216112600694461,"min":9.0,"max":56.0,"n":181,"sum":5164.0}},{"key":"sport","value":{"mean":43.59803921568628,"stdev":10.186746294911513,"min":18.0,"max":70.0,"n":102,"sum":4447.0}}]	[{"key":"control","value":{"mean":72.4696132596685,"stdev":21.008165062611887,"min":0.0,"max":99.0,"n":181,"sum":13117.0}},{"key":"sport","value":{"mean":95.07843137254902,"stdev":9.206440919386454,"min":51.0,"max":99.0,"n":102,"sum":9698.0}}]	0.5	0.5	1.47e-05	0	1	0	100	41	0	0	1	0	47	53	0	0	intron_variant	[{"allele_num":1,"amino_acids":null,"appris":"P1","biotype":"protein_coding","canonical":null,"ccds":"CCDS858.1","cdna_start":null,"cdna_end":null,"cds_end":null,"cds_start":null,"codons":null,"consequence_terms":["intron_variant"],"distance":null,"domains":null,"exon":null,"gene_id":"ENSG00000155380","gene_pheno":1,"gene_symbol":"SLC16A1","gene_symbol_source":"HGNC","hgnc_id":"HGNC:10922","hgvsc…	NA	NA	[{"allele_num":1,"biotype":"enhancer","consequence_terms":["regulatory_region_variant"],"impact":"MODIFIER","minimised":null,"regulatory_feature_id":"ENSR00000369091","variant_allele":"C"}]
chr1:112947019	["C","A"]	NA	["SLC16A1"]	[["HP:0000006:Autosomal dominant inheritance","HP:0003236:Elevated serum creatine kinase","HP:0003710:Exercise-induced muscle cramps","HP:0008967:Exercise-induced muscle stiffness","HP:0009020:Exercise-induced muscle fatigue","HP:0001249:Intellectual disability","HP:0001263:Global developmental delay","HP:0000006:Autosomal dominant inheritance","HP:0011968:Feeding difficulties","HP:0012734:Ketoti…	0.177	[0.0106045]	[56]	[20]	1886	1	0.81066	0.04166	48.371	0.49874	Infinity	0.17028	Infinity	0.59652	0.52475	0.063051	1.9244	1	0.93303	0.10499	3.887	[{"key":"control","value":{"mean":27.093922651933703,"stdev":8.33398265736399,"min":3.0,"max":56.0,"n":181,"sum":4904.0}},{"key":"sport","value":{"mean":40.490196078431374,"stdev":10.288719406241823,"min":9.0,"max":70.0,"n":102,"sum":4130.0}}]	[{"key":"control","value":{"mean":70.28729281767956,"stdev":22.994001232303265,"min":0.0,"max":99.0,"n":181,"sum":12722.0}},{"key":"sport","value":{"mean":92.13725490196079,"stdev":14.226486769324671,"min":24.0,"max":99.0,"n":102,"sum":9398.0}}]	0.50139	0.50246	0.0187	15	2	1	99	40	0	0	0	2	48	51	0	0	intron_variant	[{"allele_num":1,"amino_acids":null,"appris":"P1","biotype":"protein_coding","canonical":null,"ccds":"CCDS858.1","cdna_start":null,"cdna_end":null,"cds_end":null,"cds_start":null,"codons":null,"consequence_terms":["intron_variant"],"distance":null,"domains":null,"exon":null,"gene_id":"ENSG00000155380","gene_pheno":1,"gene_symbol":"SLC16A1","gene_symbol_source":"HGNC","hgnc_id":"HGNC:10922","hgvsc…	NA	NA	NA
chr1:112947148	["T","G"]	rs12028967	["SLC16A1"]	[["HP:0000006:Autosomal dominant inheritance","HP:0003236:Elevated serum creatine kinase","HP:0003710:Exercise-induced muscle cramps","HP:0008967:Exercise-induced muscle stiffness","HP:0009020:Exercise-induced muscle fatigue","HP:0001249:Intellectual disability","HP:0001263:Global developmental delay","HP:0000006:Autosomal dominant inheritance","HP:0011968:Feeding difficulties","HP:0012734:Ketoti…	4.639	[0.343418]	[150]	[647]	1884	0.77992	0.92352	0.51734	1.6707	0.36579	0.75466	0.39697	1.4293	0.76363	0.94986	0.69348	1.2887	0.39079	0.86658	0.62329	1.1945	[{"key":"control","value":{"mean":26.519337016574585,"stdev":9.110488861485953,"min":3.0,"max":56.0,"n":181,"sum":4800.0}},{"key":"sport","value":{"mean":38.72549019607843,"stdev":11.049937328138386,"min":18.0,"max":71.0,"n":102,"sum":3950.0}}]	[{"key":"control","value":{"mean":81.22651933701657,"stdev":22.75642252943165,"min":4.0,"max":99.0,"n":181,"sum":14702.0}},{"key":"sport","value":{"mean":93.49019607843137,"stdev":11.16783291952449,"min":54.0,"max":99.0,"n":102,"sum":9536.0}}]	0.33381	0.30578	0.32303	3544	39	15	50	20	12	6	19	20	22	28	7	5	intron_variant	[{"allele_num":1,"amino_acids":null,"appris":"P1","biotype":"protein_coding","canonical":null,"ccds":"CCDS858.1","cdna_start":null,"cdna_end":null,"cds_end":null,"cds_start":null,"codons":null,"consequence_terms":["intron_variant"],"distance":null,"domains":null,"exon":null,"gene_id":"ENSG00000155380","gene_pheno":1,"gene_symbol":"SLC16A1","gene_symbol_source":"HGNC","hgnc_id":"HGNC:10922","hgvsc…	NA	NA	NA
chr1:112947482	["A","C"]	NA	["SLC16A1"]	[["HP:0000006:Autosomal dominant inheritance","HP:0003236:Elevated serum creatine kinase","HP:0003710:Exercise-induced muscle cramps","HP:0008967:Exercise-induced muscle stiffness","HP:0009020:Exercise-induced muscle fatigue","HP:0001249:Intellectual disability","HP:0001263:Global developmental delay","HP:0000006:Autosomal dominant inheritance","HP:0011968:Feeding difficulties","HP:0012734:Ketoti…	8.559	NA	NA	NA	NA	1	Infinity	0.010424	Infinity	0.47525	0	0	35.321	0.02344	48.286	1.0675	378.36	NA	NA	NA	NA	[{"key":"control","value":{"mean":26.375690607734807,"stdev":8.619152846642134,"min":4.0,"max":56.0,"n":181,"sum":4774.0}},{"key":"sport","value":{"mean":38.88235294117647,"stdev":9.332941992125194,"min":19.0,"max":67.0,"n":102,"sum":3966.0}}]	[{"key":"control","value":{"mean":69.6353591160221,"stdev":20.93002465486739,"min":12.0,"max":99.0,"n":181,"sum":12604.0}},{"key":"sport","value":{"mean":92.61764705882354,"stdev":11.610546353231202,"min":51.0,"max":99.0,"n":102,"sum":9447.0}}]	0.5	0.5	0.00010289	0	1	0	100	41	0	0	1	0	47	53	0	0	intron_variant	[{"allele_num":1,"amino_acids":null,"appris":"P1","biotype":"protein_coding","canonical":null,"ccds":"CCDS858.1","cdna_start":null,"cdna_end":null,"cds_end":null,"cds_start":null,"codons":null,"consequence_terms":["intron_variant"],"distance":null,"domains":null,"exon":null,"gene_id":"ENSG00000155380","gene_pheno":1,"gene_symbol":"SLC16A1","gene_symbol_source":"HGNC","hgnc_id":"HGNC:10922","hgvsc…	NA	NA	NA
chr1:112948235	["A","G"]	NA	["SLC16A1"]	[["HP:0000006:Autosomal dominant inheritance","HP:0003236:Elevated serum creatine kinase","HP:0003710:Exercise-induced muscle cramps","HP:0008967:Exercise-induced muscle stiffness","HP:0009020:Exercise-induced muscle fatigue","HP:0001249:Intellectual disability","HP:0001263:Global developmental delay","HP:0000006:Autosomal dominant inheritance","HP:0011968:Feeding difficulties","HP:0012734:Ketoti…	0.669	NA	NA	NA	NA	1	Infinity	0.010424	Infinity	1	Infinity	0.023222	Infinity	NA	NA	NA	NA	NA	NA	NA	NA	[{"key":"control","value":{"mean":27.18232044198895,"stdev":7.086280973893371,"min":9.0,"max":58.0,"n":181,"sum":4920.0}},{"key":"sport","value":{"mean":22.333333333333332,"stdev":7.9991829648142945,"min":10.0,"max":61.0,"n":102,"sum":2278.0}}]	[{"key":"control","value":{"mean":64.51933701657458,"stdev":19.86712522620783,"min":0.0,"max":99.0,"n":181,"sum":11678.0}},{"key":"sport","value":{"mean":57.3921568627451,"stdev":21.77701471409125,"min":0.0,"max":99.0,"n":102,"sum":5854.0}}]	0.5	0.5	NA	NA	1	0	100	41	0	0	0	1	48	52	0	0	intron_variant	[{"allele_num":1,"amino_acids":null,"appris":"P1","biotype":"protein_coding","canonical":null,"ccds":"CCDS858.1","cdna_start":null,"cdna_end":null,"cds_end":null,"cds_start":null,"codons":null,"consequence_terms":["intron_variant"],"distance":null,"domains":null,"exon":null,"gene_id":"ENSG00000155380","gene_pheno":1,"gene_symbol":"SLC16A1","gene_symbol_source":"HGNC","hgnc_id":"HGNC:10922","hgvsc…	NA	NA	[{"allele_num":1,"biotype":"enhancer","consequence_terms":["regulatory_region_variant"],"impact":"MODIFIER","minimised":null,"regulatory_feature_id":"ENSR00000369092","variant_allele":"G"}]
chr1:112950240	["C","T"]	rs4301628	["SLC16A1"]	[["HP:0000006:Autosomal dominant inheritance","HP:0003236:Elevated serum creatine kinase","HP:0003710:Exercise-induced muscle cramps","HP:0008967:Exercise-induced muscle stiffness","HP:0009020:Exercise-induced muscle fatigue","HP:0001249:Intellectual disability","HP:0001263:Global developmental delay","HP:0000006:Autosomal dominant inheritance","HP:0011968:Feeding difficulties","HP:0012734:Ketoti…	0.021	[0.343054]	[150]	[647]	1886	0.77797	0.90245	0.50509	1.6337	0.44961	0.79041	0.41491	1.5016	0.70648	0.93937	0.68471	1.2761	0.31092	0.8481	0.6091	1.1705	[{"key":"control","value":{"mean":26.795580110497237,"stdev":7.96311818214504,"min":6.0,"max":48.0,"n":181,"sum":4850.0}},{"key":"sport","value":{"mean":37.55882352941177,"stdev":9.501881680944148,"min":18.0,"max":64.0,"n":102,"sum":3831.0}}]	[{"key":"control","value":{"mean":81.94475138121547,"stdev":21.482801487348407,"min":0.0,"max":99.0,"n":181,"sum":14832.0}},{"key":"sport","value":{"mean":93.6470588235294,"stdev":11.888078604976874,"min":35.0,"max":99.0,"n":102,"sum":9552.0}}]	0.33381	0.568	0.32039	3478	40	15	50	20	11	6	20	20	22	28	6	5	intron_variant	[{"allele_num":1,"amino_acids":null,"appris":"P1","biotype":"protein_coding","canonical":null,"ccds":"CCDS858.1","cdna_start":null,"cdna_end":null,"cds_end":null,"cds_start":null,"codons":null,"consequence_terms":["intron_variant"],"distance":null,"domains":null,"exon":null,"gene_id":"ENSG00000155380","gene_pheno":1,"gene_symbol":"SLC16A1","gene_symbol_source":"HGNC","hgnc_id":"HGNC:10922","hgvsc…	NA	NA	NA
chr1:112950279	["T","C"]	rs180894106	["SLC16A1"]	[["HP:0000006:Autosomal dominant inheritance","HP:0003236:Elevated serum creatine kinase","HP:0003710:Exercise-induced muscle cramps","HP:0008967:Exercise-induced muscle stiffness","HP:0009020:Exercise-induced muscle fatigue","HP:0001249:Intellectual disability","HP:0001263:Global developmental delay","HP:0000006:Autosomal dominant inheritance","HP:0011968:Feeding difficulties","HP:0012734:Ketoti…	6.861	[0.00954401]	[53]	[18]	1886	0.49482	0.40446	0.0051169	32.02	1	Infinity	0.023222	Infinity	1	0.50838	0.012792	2.8746	1	0.51643	0.012335	3.3053	[{"key":"control","value":{"mean":27.226519337016576,"stdev":7.576392787071605,"min":7.0,"max":53.0,"n":181,"sum":4928.0}},{"key":"sport","value":{"mean":38.470588235294116,"stdev":8.867992546841826,"min":21.0,"max":61.0,"n":102,"sum":3924.0}}]	[{"key":"control","value":{"mean":71.2817679558011,"stdev":19.762768420918718,"min":0.0,"max":99.0,"n":181,"sum":12902.0}},{"key":"sport","value":{"mean":90.45098039215686,"stdev":13.54051831702659,"min":38.0,"max":99.0,"n":102,"sum":9226.0}}]	0.5083	0.5	0.0096915	2	1	1	100	40	0	0	0	1	48	52	0	0	intron_variant	[{"allele_num":1,"amino_acids":null,"appris":"P1","biotype":"protein_coding","canonical":null,"ccds":"CCDS858.1","cdna_start":null,"cdna_end":null,"cds_end":null,"cds_start":null,"codons":null,"consequence_terms":["intron_variant"],"distance":null,"domains":null,"exon":null,"gene_id":"ENSG00000155380","gene_pheno":1,"gene_symbol":"SLC16A1","gene_symbol_source":"HGNC","hgnc_id":"HGNC:10922","hgvsc…	NA	NA	NA
chr1:112950287	["T","C"]	rs7552903	["SLC16A1"]	[["HP:0000006:Autosomal dominant inheritance","HP:0003236:Elevated serum creatine kinase","HP:0003710:Exercise-induced muscle cramps","HP:0008967:Exercise-induced muscle stiffness","HP:0009020:Exercise-induced muscle fatigue","HP:0001249:Intellectual disability","HP:0001263:Global developmental delay","HP:0000006:Autosomal dominant inheritance","HP:0011968:Feeding difficulties","HP:0012734:Ketoti…	4.919	[0.243902]	[150]	[460]	1886	0.18293	1.5751	0.82795	3.1143	0.64232	0.82935	0.43143	1.5916	0.055175	1.3547	0.98231	1.848	0.14512	1.2789	0.91099	1.7779	[{"key":"control","value":{"mean":26.685082872928177,"stdev":7.613251649836607,"min":6.0,"max":53.0,"n":181,"sum":4830.0}},{"key":"sport","value":{"mean":37.46078431372549,"stdev":9.045279961445665,"min":20.0,"max":61.0,"n":102,"sum":3821.0}}]	[{"key":"control","value":{"mean":82.66850828729282,"stdev":21.701148287620903,"min":0.0,"max":99.0,"n":181,"sum":14963.0}},{"key":"sport","value":{"mean":93.97058823529412,"stdev":11.193008919570612,"min":43.0,"max":99.0,"n":102,"sum":9585.0}}]	0.5348	0.28766	0.23346	1823	37	13	53	26	11	2	16	21	25	28	7	4	intron_variant	[{"allele_num":1,"amino_acids":null,"appris":"P1","biotype":"protein_coding","canonical":null,"ccds":"CCDS858.1","cdna_start":null,"cdna_end":null,"cds_end":null,"cds_start":null,"codons":null,"consequence_terms":["intron_variant"],"distance":null,"domains":null,"exon":null,"gene_id":"ENSG00000155380","gene_pheno":1,"gene_symbol":"SLC16A1","gene_symbol_source":"HGNC","hgnc_id":"HGNC:10922","hgvsc…	NA	NA	NA
chr1:112950354	["G","A"]	NA	["SLC16A1"]	[["HP:0000006:Autosomal dominant inheritance","HP:0003236:Elevated serum creatine kinase","HP:0003710:Exercise-induced muscle cramps","HP:0008967:Exercise-induced muscle stiffness","HP:0009020:Exercise-induced muscle fatigue","HP:0001249:Intellectual disability","HP:0001263:Global developmental delay","HP:0000006:Autosomal dominant inheritance","HP:0011968:Feeding difficulties","HP:0012734:Ketoti…	0.88	[0.00583245]	[53]	[11]	1886	1	Infinity	0.010424	Infinity	1	Infinity	0.023222	Infinity	0.56602	1.2039	0.030226	6.8396	1	0.84808	0.019606	5.8902	[{"key":"control","value":{"mean":27.18232044198895,"stdev":7.832142099334486,"min":5.0,"max":53.0,"n":181,"sum":4920.0}},{"key":"sport","value":{"mean":38.490196078431374,"stdev":8.666755389484644,"min":18.0,"max":61.0,"n":102,"sum":3926.0}}]	[{"key":"control","value":{"mean":71.55801104972376,"stdev":20.529811349720834,"min":0.0,"max":99.0,"n":181,"sum":12952.0}},{"key":"sport","value":{"mean":91.66666666666667,"stdev":11.422658367604596,"min":54.0,"max":99.0,"n":102,"sum":9350.0}}]	0.5	0.5	0.0041153	0	1	0	100	41	0	0	0	1	48	52	0	0	intron_variant	[{"allele_num":1,"amino_acids":null,"appris":"P1","biotype":"protein_coding","canonical":null,"ccds":"CCDS858.1","cdna_start":null,"cdna_end":null,"cds_end":null,"cds_start":null,"codons":null,"consequence_terms":["intron_variant"],"distance":null,"domains":null,"exon":null,"gene_id":"ENSG00000155380","gene_pheno":1,"gene_symbol":"SLC16A1","gene_symbol_source":"HGNC","hgnc_id":"HGNC:10922","hgvsc…	NA	NA	NA
chr1:112950497	["G","A"]	NA	["SLC16A1"]	[["HP:0000006:Autosomal dominant inheritance","HP:0003236:Elevated serum creatine kinase","HP:0003710:Exercise-induced muscle cramps","HP:0008967:Exercise-induced muscle stiffness","HP:0009020:Exercise-induced muscle fatigue","HP:0001249:Intellectual disability","HP:0001263:Global developmental delay","HP:0000006:Autosomal dominant inheritance","HP:0011968:Feeding difficulties","HP:0012734:Ketoti…	3.077	[0.00106045]	[51]	[2]	1886	1	Infinity	0.010424	Infinity	1	Infinity	0.023222	Infinity	0.60551	1.0798	0.027119	6.1296	0.26317	4.6806	0.079047	90.462	[{"key":"control","value":{"mean":26.867403314917127,"stdev":8.30057499158511,"min":3.0,"max":53.0,"n":181,"sum":4863.0}},{"key":"sport","value":{"mean":36.68627450980392,"stdev":9.815933817470372,"min":18.0,"max":64.0,"n":102,"sum":3742.0}}]	[{"key":"control","value":{"mean":70.57458563535911,"stdev":21.257464479542723,"min":0.0,"max":99.0,"n":181,"sum":12774.0}},{"key":"sport","value":{"mean":88.03921568627452,"stdev":13.540007217992262,"min":40.0,"max":99.0,"n":102,"sum":8980.0}}]	0.5	0.5	0.0045863	0	1	0	100	41	0	0	0	1	48	52	0	0	intron_variant	[{"allele_num":1,"amino_acids":null,"appris":"P1","biotype":"protein_coding","canonical":null,"ccds":"CCDS858.1","cdna_start":null,"cdna_end":null,"cds_end":null,"cds_start":null,"codons":null,"consequence_terms":["intron_variant"],"distance":null,"domains":null,"exon":null,"gene_id":"ENSG00000155380","gene_pheno":1,"gene_symbol":"SLC16A1","gene_symbol_source":"HGNC","hgnc_id":"HGNC:10922","hgvsc…	NA	NA	NA
chr1:112951171	["T","C"]	NA	["SLC16A1"]	[["HP:0000006:Autosomal dominant inheritance","HP:0003236:Elevated serum creatine kinase","HP:0003710:Exercise-induced muscle cramps","HP:0008967:Exercise-induced muscle stiffness","HP:0009020:Exercise-induced muscle fatigue","HP:0001249:Intellectual disability","HP:0001263:Global developmental delay","HP:0000006:Autosomal dominant inheritance","HP:0011968:Feeding difficulties","HP:0012734:Ketoti…	0.897	NA	NA	NA	NA	0.28873	0	0	15.832	NaN	NaN	NaN	NaN	1	0	0	171.64	NA	NA	NA	NA	[{"key":"control","value":{"mean":22.723756906077348,"stdev":7.31009588909449,"min":8.0,"max":46.0,"n":181,"sum":4113.0}},{"key":"sport","value":{"mean":39.8235294117647,"stdev":9.998442785328509,"min":13.0,"max":66.0,"n":102,"sum":4062.0}}]	[{"key":"control","value":{"mean":60.110497237569064,"stdev":22.150388801602254,"min":0.0,"max":99.0,"n":181,"sum":10880.0}},{"key":"sport","value":{"mean":91.7156862745098,"stdev":13.649949688178745,"min":0.0,"max":99.0,"n":102,"sum":9355.0}}]	0.5083	0.5	0.00013233	0	0	1	101	40	0	0	0	0	48	53	0	0	intron_variant	[{"allele_num":1,"amino_acids":null,"appris":"P1","biotype":"protein_coding","canonical":null,"ccds":"CCDS858.1","cdna_start":null,"cdna_end":null,"cds_end":null,"cds_start":null,"codons":null,"consequence_terms":["intron_variant"],"distance":null,"domains":null,"exon":null,"gene_id":"ENSG00000155380","gene_pheno":1,"gene_symbol":"SLC16A1","gene_symbol_source":"HGNC","hgnc_id":"HGNC:10922","hgvsc…	NA	NA	NA
chr1:112951294	["T","G"]	NA	["SLC16A1"]	[["HP:0000006:Autosomal dominant inheritance","HP:0003236:Elevated serum creatine kinase","HP:0003710:Exercise-induced muscle cramps","HP:0008967:Exercise-induced muscle stiffness","HP:0009020:Exercise-induced muscle fatigue","HP:0001249:Intellectual disability","HP:0001263:Global developmental delay","HP:0000006:Autosomal dominant inheritance","HP:0011968:Feeding difficulties","HP:0012734:Ketoti…	7.491	NA	NA	NA	NA	1	Infinity	0.010424	Infinity	1	Infinity	0.023222	Infinity	NA	NA	NA	NA	NA	NA	NA	NA	[{"key":"control","value":{"mean":25.917127071823206,"stdev":7.115370067241581,"min":11.0,"max":46.0,"n":181,"sum":4691.0}},{"key":"sport","value":{"mean":33.40196078431372,"stdev":9.504652940948125,"min":20.0,"max":66.0,"n":102,"sum":3407.0}}]	[{"key":"control","value":{"mean":68.85635359116021,"stdev":19.704763592864136,"min":0.0,"max":99.0,"n":181,"sum":12463.0}},{"key":"sport","value":{"mean":80.70588235294117,"stdev":17.358722865336944,"min":1.0,"max":99.0,"n":102,"sum":8232.0}}]	0.5	0.5	NA	NA	1	0	100	41	0	0	0	1	48	52	0	0	intron_variant	[{"allele_num":1,"amino_acids":null,"appris":"P1","biotype":"protein_coding","canonical":null,"ccds":"CCDS858.1","cdna_start":null,"cdna_end":null,"cds_end":null,"cds_start":null,"codons":null,"consequence_terms":["intron_variant"],"distance":null,"domains":null,"exon":null,"gene_id":"ENSG00000155380","gene_pheno":1,"gene_symbol":"SLC16A1","gene_symbol_source":"HGNC","hgnc_id":"HGNC:10922","hgvsc…	NA	NA	[{"allele_num":1,"biotype":"promoter","consequence_terms":["regulatory_region_variant"],"impact":"MODIFIER","minimised":null,"regulatory_feature_id":"ENSR00000369094","variant_allele":"G"}]
chr1:112951569	["A","C"]	NA	["SLC16A1"]	[["HP:0000006:Autosomal dominant inheritance","HP:0003236:Elevated serum creatine kinase","HP:0003710:Exercise-induced muscle cramps","HP:0008967:Exercise-induced muscle stiffness","HP:0009020:Exercise-induced muscle fatigue","HP:0001249:Intellectual disability","HP:0001263:Global developmental delay","HP:0000006:Autosomal dominant inheritance","HP:0011968:Feeding difficulties","HP:0012734:Ketoti…	13.37	NA	NA	NA	NA	1	Infinity	0.010424	Infinity	0.47525	0	0	35.321	0.032087	33.795	0.77604	240.1	NA	NA	NA	NA	[{"key":"control","value":{"mean":26.116022099447513,"stdev":8.07032745811963,"min":4.0,"max":46.0,"n":181,"sum":4727.0}},{"key":"sport","value":{"mean":35.85294117647059,"stdev":10.339716932848898,"min":16.0,"max":66.0,"n":102,"sum":3657.0}}]	[{"key":"control","value":{"mean":68.89502762430939,"stdev":20.72671502209097,"min":1.0,"max":99.0,"n":181,"sum":12470.0}},{"key":"sport","value":{"mean":87.27450980392157,"stdev":14.8205983200284,"min":42.0,"max":99.0,"n":102,"sum":8902.0}}]	0.5	0.5	0.00014698	0	1	0	100	41	0	0	1	0	47	53	0	0	intron_variant	[{"allele_num":1,"amino_acids":null,"appris":"P1","biotype":"protein_coding","canonical":null,"ccds":"CCDS858.1","cdna_start":null,"cdna_end":null,"cds_end":null,"cds_start":null,"codons":null,"consequence_terms":["intron_variant"],"distance":null,"domains":null,"exon":null,"gene_id":"ENSG00000155380","gene_pheno":1,"gene_symbol":"SLC16A1","gene_symbol_source":"HGNC","hgnc_id":"HGNC:10922","hgvsc…	NA	NA	NA
chr1:112952786	["A","G"]	NA	["SLC16A1"]	[["HP:0000006:Autosomal dominant inheritance","HP:0003236:Elevated serum creatine kinase","HP:0003710:Exercise-induced muscle cramps","HP:0008967:Exercise-induced muscle stiffness","HP:0009020:Exercise-induced muscle fatigue","HP:0001249:Intellectual disability","HP:0001263:Global developmental delay","HP:0000006:Autosomal dominant inheritance","HP:0011968:Feeding difficulties","HP:0012734:Ketoti…	10.2	NA	NA	NA	NA	1	Infinity	0.07605	Infinity	0.22462	0	0	4.8122	8.7207e-06	Infinity	63.319	Infinity	NA	NA	NA	NA	[{"key":"control","value":{"mean":27.171270718232044,"stdev":7.8309806219462255,"min":8.0,"max":55.0,"n":181,"sum":4918.0}},{"key":"sport","value":{"mean":40.36274509803921,"stdev":10.614260861732552,"min":17.0,"max":70.0,"n":102,"sum":4117.0}}]	[{"key":"control","value":{"mean":72.50276243093923,"stdev":19.484977726696506,"min":0.0,"max":99.0,"n":181,"sum":13123.0}},{"key":"sport","value":{"mean":91.63725490196079,"stdev":12.043865264260152,"min":48.0,"max":99.0,"n":102,"sum":9347.0}}]	0.5	0.50246	0	0	2	0	99	41	0	0	2	0	46	53	0	0	intron_variant	[{"allele_num":1,"amino_acids":null,"appris":"P1","biotype":"protein_coding","canonical":null,"ccds":"CCDS858.1","cdna_start":null,"cdna_end":null,"cds_end":null,"cds_start":null,"codons":null,"consequence_terms":["intron_variant"],"distance":null,"domains":null,"exon":null,"gene_id":"ENSG00000155380","gene_pheno":1,"gene_symbol":"SLC16A1","gene_symbol_source":"HGNC","hgnc_id":"HGNC:10922","hgvsc…	NA	NA	[{"allele_num":1,"biotype":"promoter","consequence_terms":["regulatory_region_variant"],"impact":"MODIFIER","minimised":null,"regulatory_feature_id":"ENSR00000369093","variant_allele":"G"}]
chr1:112953053	["C","G"]	NA	["SLC16A1"]	[["HP:0000006:Autosomal dominant inheritance","HP:0003236:Elevated serum creatine kinase","HP:0003710:Exercise-induced muscle cramps","HP:0008967:Exercise-induced muscle stiffness","HP:0009020:Exercise-induced muscle fatigue","HP:0001249:Intellectual disability","HP:0001263:Global developmental delay","HP:0000006:Autosomal dominant inheritance","HP:0011968:Feeding difficulties","HP:0012734:Ketoti…	6.223	NA	NA	NA	NA	1	Infinity	0.010424	Infinity	1	Infinity	0.023222	Infinity	0.023443	48.28	1.0673	378.32	NA	NA	NA	NA	[{"key":"control","value":{"mean":28.607734806629836,"stdev":7.78124575351749,"min":12.0,"max":55.0,"n":181,"sum":5178.0}},{"key":"sport","value":{"mean":37.490196078431374,"stdev":9.575034017283777,"min":17.0,"max":66.0,"n":102,"sum":3824.0}}]	[{"key":"control","value":{"mean":71.83977900552486,"stdev":21.089437746927928,"min":0.0,"max":99.0,"n":181,"sum":13003.0}},{"key":"sport","value":{"mean":90.36274509803921,"stdev":12.78846693634869,"min":37.0,"max":99.0,"n":102,"sum":9217.0}}]	0.5	0.5	0.0001029	0	1	0	100	41	0	0	0	1	48	52	0	0	intron_variant	[{"allele_num":1,"amino_acids":null,"appris":"P1","biotype":"protein_coding","canonical":null,"ccds":"CCDS858.1","cdna_start":null,"cdna_end":null,"cds_end":null,"cds_start":null,"codons":null,"consequence_terms":["intron_variant"],"distance":null,"domains":null,"exon":null,"gene_id":"ENSG00000155380","gene_pheno":1,"gene_symbol":"SLC16A1","gene_symbol_source":"HGNC","hgnc_id":"HGNC:10922","hgvsc…	NA	NA	[{"allele_num":1,"biotype":"promoter","consequence_terms":["regulatory_region_variant"],"impact":"MODIFIER","minimised":null,"regulatory_feature_id":"ENSR00000369096","variant_allele":"G"}]
chr1:112954168	["G","A"]	rs4839272	["SLC16A1"]	[["HP:0000006:Autosomal dominant inheritance","HP:0003236:Elevated serum creatine kinase","HP:0003710:Exercise-induced muscle cramps","HP:0008967:Exercise-induced muscle stiffness","HP:0009020:Exercise-induced muscle fatigue","HP:0001249:Intellectual disability","HP:0001263:Global developmental delay","HP:0000006:Autosomal dominant inheritance","HP:0011968:Feeding difficulties","HP:0012734:Ketoti…	10.02	[0.242312]	[150]	[457]	1886	0.18293	1.5751	0.82795	3.1143	0.64232	0.82935	0.43143	1.5916	0.028417	1.4127	1.0243	1.9271	0.12279	1.29	0.9188	1.7935	[{"key":"control","value":{"mean":28.23204419889503,"stdev":8.107105587977806,"min":1.0,"max":57.0,"n":181,"sum":5110.0}},{"key":"sport","value":{"mean":37.049019607843135,"stdev":8.15580804832874,"min":17.0,"max":61.0,"n":102,"sum":3779.0}}]	[{"key":"control","value":{"mean":84.03314917127072,"stdev":21.251428434924303,"min":0.0,"max":99.0,"n":181,"sum":15210.0}},{"key":"sport","value":{"mean":94.69607843137256,"stdev":8.65661847633531,"min":59.0,"max":99.0,"n":102,"sum":9659.0}}]	0.5348	0.28766	0.22604	1713	37	13	53	26	11	2	16	21	25	28	7	4	intron_variant	[{"allele_num":1,"amino_acids":null,"appris":"P1","biotype":"protein_coding","canonical":null,"ccds":"CCDS858.1","cdna_start":null,"cdna_end":null,"cds_end":null,"cds_start":null,"codons":null,"consequence_terms":["intron_variant"],"distance":null,"domains":null,"exon":null,"gene_id":"ENSG00000155380","gene_pheno":1,"gene_symbol":"SLC16A1","gene_symbol_source":"HGNC","hgnc_id":"HGNC:10922","hgvsc…	NA	NA	[{"allele_num":1,"biotype":"promoter","consequence_terms":["regulatory_region_variant"],"impact":"MODIFIER","minimised":null,"regulatory_feature_id":"ENSR00000369096","variant_allele":"A"}]
chr1:112954373	["A","G"]	NA	["SLC16A1"]	[["HP:0000006:Autosomal dominant inheritance","HP:0003236:Elevated serum creatine kinase","HP:0003710:Exercise-induced muscle cramps","HP:0008967:Exercise-induced muscle stiffness","HP:0009020:Exercise-induced muscle fatigue","HP:0001249:Intellectual disability","HP:0001263:Global developmental delay","HP:0000006:Autosomal dominant inheritance","HP:0011968:Feeding difficulties","HP:0012734:Ketoti…	12.04	[0.00742312]	[49]	[14]	1886	0.58179	0.40148	0.028623	5.6262	0.49874	Infinity	0.17028	Infinity	0.066682	4.8489	0.57763	18.075	0.66295	1.3369	0.14648	5.886	[{"key":"control","value":{"mean":28.646408839779006,"stdev":8.364410982338729,"min":5.0,"max":55.0,"n":181,"sum":5185.0}},{"key":"sport","value":{"mean":39.84313725490196,"stdev":8.903342727664674,"min":23.0,"max":66.0,"n":102,"sum":4064.0}}]	[{"key":"control","value":{"mean":75.12707182320442,"stdev":19.630576745462236,"min":0.0,"max":99.0,"n":181,"sum":13598.0}},{"key":"sport","value":{"mean":93.1078431372549,"stdev":10.306962108059013,"min":60.0,"max":99.0,"n":102,"sum":9497.0}}]	0.5083	0.50246	0.0020577	1	2	2	99	39	0	0	0	2	48	51	0	0	intron_variant	[{"allele_num":1,"amino_acids":null,"appris":"P1","biotype":"protein_coding","canonical":null,"ccds":"CCDS858.1","cdna_start":null,"cdna_end":null,"cds_end":null,"cds_start":null,"codons":null,"consequence_terms":["intron_variant"],"distance":null,"domains":null,"exon":null,"gene_id":"ENSG00000155380","gene_pheno":1,"gene_symbol":"SLC16A1","gene_symbol_source":"HGNC","hgnc_id":"HGNC:10922","hgvsc…	NA	NA	[{"allele_num":1,"biotype":"promoter","consequence_terms":["regulatory_region_variant"],"impact":"MODIFIER","minimised":null,"regulatory_feature_id":"ENSR00000369096","variant_allele":"G"}]
chr1:112954394	["G","A"]	NA	["SLC16A1"]	[["HP:0000006:Autosomal dominant inheritance","HP:0003236:Elevated serum creatine kinase","HP:0003710:Exercise-induced muscle cramps","HP:0008967:Exercise-induced muscle stiffness","HP:0009020:Exercise-induced muscle fatigue","HP:0001249:Intellectual disability","HP:0001263:Global developmental delay","HP:0000006:Autosomal dominant inheritance","HP:0011968:Feeding difficulties","HP:0012734:Ketoti…	2.286	NA	NA	NA	NA	1	Infinity	0.010424	Infinity	1	Infinity	0.023222	Infinity	NA	NA	NA	NA	NA	NA	NA	NA	[{"key":"control","value":{"mean":28.430939226519335,"stdev":8.38322013195628,"min":6.0,"max":55.0,"n":181,"sum":5146.0}},{"key":"sport","value":{"mean":39.86274509803921,"stdev":8.88382448962584,"min":23.0,"max":66.0,"n":102,"sum":4066.0}}]	[{"key":"control","value":{"mean":73.99447513812154,"stdev":20.803871621606312,"min":0.0,"max":99.0,"n":181,"sum":13393.0}},{"key":"sport","value":{"mean":94.13725490196079,"stdev":8.978229896381563,"min":60.0,"max":99.0,"n":102,"sum":9602.0}}]	0.5	0.5	NA	NA	1	0	100	41	0	0	0	1	48	52	0	0	intron_variant	[{"allele_num":1,"amino_acids":null,"appris":"P1","biotype":"protein_coding","canonical":null,"ccds":"CCDS858.1","cdna_start":null,"cdna_end":null,"cds_end":null,"cds_start":null,"codons":null,"consequence_terms":["intron_variant"],"distance":null,"domains":null,"exon":null,"gene_id":"ENSG00000155380","gene_pheno":1,"gene_symbol":"SLC16A1","gene_symbol_source":"HGNC","hgnc_id":"HGNC:10922","hgvsc…	NA	NA	[{"allele_num":1,"biotype":"promoter","consequence_terms":["regulatory_region_variant"],"impact":"MODIFIER","minimised":null,"regulatory_feature_id":"ENSR00000369096","variant_allele":"A"}]
chr1:112955073	["C","A"]	NA	["SLC16A1"]	[["HP:0000006:Autosomal dominant inheritance","HP:0003236:Elevated serum creatine kinase","HP:0003710:Exercise-induced muscle cramps","HP:0008967:Exercise-induced muscle stiffness","HP:0009020:Exercise-induced muscle fatigue","HP:0001249:Intellectual disability","HP:0001263:Global developmental delay","HP:0000006:Autosomal dominant inheritance","HP:0011968:Feeding difficulties","HP:0012734:Ketoti…	6.382	NA	NA	NA	NA	1	Infinity	0.010424	Infinity	0.47525	0	0	35.321	NA	NA	NA	NA	NA	NA	NA	NA	[{"key":"control","value":{"mean":28.734806629834253,"stdev":8.588592819552376,"min":3.0,"max":55.0,"n":181,"sum":5201.0}},{"key":"sport","value":{"mean":39.23529411764706,"stdev":9.409190824524625,"min":18.0,"max":66.0,"n":102,"sum":4002.0}}]	[{"key":"control","value":{"mean":74.20994475138122,"stdev":20.213231006738,"min":0.0,"max":99.0,"n":181,"sum":13432.0}},{"key":"sport","value":{"mean":90.27450980392157,"stdev":16.5571836567111,"min":0.0,"max":99.0,"n":102,"sum":9208.0}}]	0.5	0.5	NA	NA	1	0	100	41	0	0	1	0	47	53	0	0	intron_variant	[{"allele_num":1,"amino_acids":null,"appris":"P1","biotype":"protein_coding","canonical":null,"ccds":"CCDS858.1","cdna_start":null,"cdna_end":null,"cds_end":null,"cds_start":null,"codons":null,"consequence_terms":["intron_variant"],"distance":null,"domains":null,"exon":null,"gene_id":"ENSG00000155380","gene_pheno":1,"gene_symbol":"SLC16A1","gene_symbol_source":"HGNC","hgnc_id":"HGNC:10922","hgvsc…	NA	NA	[{"allele_num":1,"biotype":"promoter","consequence_terms":["regulatory_region_variant"],"impact":"MODIFIER","minimised":null,"regulatory_feature_id":"ENSR00000369096","variant_allele":"A"}]
chr1:112955249	["G","C"]	NA	["SLC16A1"]	[["HP:0000006:Autosomal dominant inheritance","HP:0003236:Elevated serum creatine kinase","HP:0003710:Exercise-induced muscle cramps","HP:0008967:Exercise-induced muscle stiffness","HP:0009020:Exercise-induced muscle fatigue","HP:0001249:Intellectual disability","HP:0001263:Global developmental delay","HP:0000006:Autosomal dominant inheritance","HP:0011968:Feeding difficulties","HP:0012734:Ketoti…	11.34	[0.0100742]	[46]	[19]	1886	1	Infinity	0.010424	Infinity	0.47525	0	0	35.321	0.38247	0.31827	0.0080132	1.7974	0.71375	0.489	0.011711	3.1086	[{"key":"control","value":{"mean":28.944751381215468,"stdev":8.405288888062083,"min":5.0,"max":55.0,"n":181,"sum":5239.0}},{"key":"sport","value":{"mean":39.245098039215684,"stdev":8.872115686525616,"min":18.0,"max":60.0,"n":102,"sum":4003.0}}]	[{"key":"control","value":{"mean":68.51933701657458,"stdev":21.551836819136447,"min":0.0,"max":99.0,"n":181,"sum":12402.0}},{"key":"sport","value":{"mean":88.1470588235294,"stdev":19.629608018432855,"min":0.0,"max":99.0,"n":102,"sum":8991.0}}]	0.5	0.5	0.015393	8	1	0	100	41	0	0	1	0	47	53	0	0	intron_variant	[{"allele_num":1,"amino_acids":null,"appris":"P1","biotype":"protein_coding","canonical":null,"ccds":"CCDS858.1","cdna_start":null,"cdna_end":null,"cds_end":null,"cds_start":null,"codons":null,"consequence_terms":["intron_variant"],"distance":null,"domains":null,"exon":null,"gene_id":"ENSG00000155380","gene_pheno":1,"gene_symbol":"SLC16A1","gene_symbol_source":"HGNC","hgnc_id":"HGNC:10922","hgvsc…	NA	[{"allele_num":1,"consequence_terms":["TF_binding_site_variant"],"high_inf_pos":"Y","impact":"MODIFIER","minimised":null,"motif_feature_id":"ENSM00205849887","motif_name":"ENSM00205849887","motif_pos":10,"motif_score_change":-0.047,"strand":-1,"variant_allele":"C"},{"allele_num":1,"consequence_terms":["TF_binding_site_variant"],"high_inf_pos":"N","impact":"MODIFIER","minimised":null,"motif_featur…	[{"allele_num":1,"biotype":"promoter","consequence_terms":["regulatory_region_variant"],"impact":"MODIFIER","minimised":null,"regulatory_feature_id":"ENSR00000369096","variant_allele":"C"},{"allele_num":1,"biotype":"CTCF_binding_site","consequence_terms":["regulatory_region_variant"],"impact":"MODIFIER","minimised":null,"regulatory_feature_id":"ENSR00000369097","variant_allele":"C"}]
chr1:112955448	["G","C"]	rs41283086	["SLC16A1"]	[["HP:0000006:Autosomal dominant inheritance","HP:0003236:Elevated serum creatine kinase","HP:0003710:Exercise-induced muscle cramps","HP:0008967:Exercise-induced muscle stiffness","HP:0009020:Exercise-induced muscle fatigue","HP:0001249:Intellectual disability","HP:0001263:Global developmental delay","HP:0000006:Autosomal dominant inheritance","HP:0011968:Feeding difficulties","HP:0012734:Ketoti…	7.432	[0.00742312]	[52]	[14]	1886	0.55931	Infinity	0.16735	Infinity	0.60526	0.44935	0.0075227	8.7612	0.74467	1.181	0.24101	3.5133	0.22262	2.0149	0.36816	7.3048	[{"key":"control","value":{"mean":31.287292817679557,"stdev":10.655598163837404,"min":1.0,"max":83.0,"n":181,"sum":5663.0}},{"key":"sport","value":{"mean":34.57843137254902,"stdev":9.874145556987926,"min":17.0,"max":62.0,"n":102,"sum":3527.0}}]	[{"key":"control","value":{"mean":78.69613259668509,"stdev":21.393225459019266,"min":0.0,"max":99.0,"n":181,"sum":14244.0}},{"key":"sport","value":{"mean":84.84313725490196,"stdev":15.672346757991598,"min":46.0,"max":99.0,"n":102,"sum":8654.0}}]	0.50416	0.50739	0.012604	3	3	0	98	41	0	0	2	1	46	52	0	0	5_prime_UTR_variant	[{"allele_num":1,"amino_acids":null,"appris":"P1","biotype":"protein_coding","canonical":null,"ccds":"CCDS858.1","cdna_start":null,"cdna_end":null,"cds_end":null,"cds_start":null,"codons":null,"consequence_terms":["intron_variant"],"distance":null,"domains":null,"exon":null,"gene_id":"ENSG00000155380","gene_pheno":1,"gene_symbol":"SLC16A1","gene_symbol_source":"HGNC","hgnc_id":"HGNC:10922","hgvsc…	NA	[{"allele_num":1,"consequence_terms":["TF_binding_site_variant"],"high_inf_pos":"N","impact":"MODIFIER","minimised":null,"motif_feature_id":"ENSM00206092242","motif_name":"ENSM00206092242","motif_pos":15,"motif_score_change":-0.033,"strand":1,"variant_allele":"C"},{"allele_num":1,"consequence_terms":["TF_binding_site_variant"],"high_inf_pos":"Y","impact":"MODIFIER","minimised":null,"motif_feature…	[{"allele_num":1,"biotype":"promoter","consequence_terms":["regulatory_region_variant"],"impact":"MODIFIER","minimised":null,"regulatory_feature_id":"ENSR00000369096","variant_allele":"C"},{"allele_num":1,"biotype":"CTCF_binding_site","consequence_terms":["regulatory_region_variant"],"impact":"MODIFIER","minimised":null,"regulatory_feature_id":"ENSR00000369097","variant_allele":"C"}]
chr1:112955603	["C","T"]	NA	["SLC16A1"]	[["HP:0000006:Autosomal dominant inheritance","HP:0003236:Elevated serum creatine kinase","HP:0003710:Exercise-induced muscle cramps","HP:0008967:Exercise-induced muscle stiffness","HP:0009020:Exercise-induced muscle fatigue","HP:0001249:Intellectual disability","HP:0001263:Global developmental delay","HP:0000006:Autosomal dominant inheritance","HP:0011968:Feeding difficulties","HP:0012734:Ketoti…	16.49	NA	NA	NA	NA	1	Infinity	0.010424	Infinity	0.47525	0	0	35.321	0.0088533	168.2	2.8549	3409.2	NA	NA	NA	NA	[{"key":"control","value":{"mean":31.22099447513812,"stdev":10.54408273767686,"min":1.0,"max":83.0,"n":181,"sum":5651.0}},{"key":"sport","value":{"mean":38.431372549019606,"stdev":9.328965859003976,"min":18.0,"max":62.0,"n":102,"sum":3920.0}}]	[{"key":"control","value":{"mean":77.92817679558011,"stdev":19.3816091986441,"min":3.0,"max":99.0,"n":181,"sum":14105.0}},{"key":"sport","value":{"mean":91.04901960784314,"stdev":14.24531395326436,"min":14.0,"max":99.0,"n":102,"sum":9287.0}}]	0.5	0.5	2.9392e-05	0	1	0	100	41	0	0	1	0	47	53	0	0	5_prime_UTR_variant	[{"allele_num":1,"amino_acids":null,"appris":"P1","biotype":"protein_coding","canonical":null,"ccds":"CCDS858.1","cdna_start":null,"cdna_end":null,"cds_end":null,"cds_start":null,"codons":null,"consequence_terms":["intron_variant"],"distance":null,"domains":null,"exon":null,"gene_id":"ENSG00000155380","gene_pheno":1,"gene_symbol":"SLC16A1","gene_symbol_source":"HGNC","hgnc_id":"HGNC:10922","hgvsc…	NA	[{"allele_num":1,"consequence_terms":["TF_binding_site_variant"],"high_inf_pos":"N","impact":"MODIFIER","minimised":null,"motif_feature_id":"ENSM00000290965","motif_name":"ENSM00000290965","motif_pos":13,"motif_score_change":-0.007,"strand":1,"variant_allele":"T"}]	[{"allele_num":1,"biotype":"promoter","consequence_terms":["regulatory_region_variant"],"impact":"MODIFIER","minimised":null,"regulatory_feature_id":"ENSR00000369096","variant_allele":"T"},{"allele_num":1,"biotype":"CTCF_binding_site","consequence_terms":["regulatory_region_variant"],"impact":"MODIFIER","minimised":null,"regulatory_feature_id":"ENSR00000369097","variant_allele":"T"}]
chr1:112955661	["A","C"]	rs41283088	["SLC16A1"]	[["HP:0000006:Autosomal dominant inheritance","HP:0003236:Elevated serum creatine kinase","HP:0003710:Exercise-induced muscle cramps","HP:0008967:Exercise-induced muscle stiffness","HP:0009020:Exercise-induced muscle fatigue","HP:0001249:Intellectual disability","HP:0001263:Global developmental delay","HP:0000006:Autosomal dominant inheritance","HP:0011968:Feeding difficulties","HP:0012734:Ketoti…	6.92	[0.242842]	[74]	[458]	1886	0.18293	1.5751	0.82795	3.1143	0.64232	0.82935	0.43143	1.5916	0.028168	1.4164	1.027	1.9322	0.12349	1.2863	0.91618	1.7883	[{"key":"control","value":{"mean":29.480662983425415,"stdev":9.82475797023584,"min":2.0,"max":60.0,"n":181,"sum":5336.0}},{"key":"sport","value":{"mean":36.254901960784316,"stdev":9.868434799021852,"min":14.0,"max":67.0,"n":102,"sum":3698.0}}]	[{"key":"control","value":{"mean":85.12154696132596,"stdev":20.52855792364844,"min":6.0,"max":99.0,"n":181,"sum":15407.0}},{"key":"sport","value":{"mean":91.58823529411765,"stdev":14.143766687184149,"min":38.0,"max":99.0,"n":102,"sum":9342.0}}]	0.5348	0.28766	0.22558	1687	37	13	53	26	11	2	16	21	25	28	7	4	5_prime_UTR_variant	[{"allele_num":1,"amino_acids":null,"appris":"P1","biotype":"protein_coding","canonical":null,"ccds":"CCDS858.1","cdna_start":null,"cdna_end":null,"cds_end":null,"cds_start":null,"codons":null,"consequence_terms":["intron_variant"],"distance":null,"domains":null,"exon":null,"gene_id":"ENSG00000155380","gene_pheno":1,"gene_symbol":"SLC16A1","gene_symbol_source":"HGNC","hgnc_id":"HGNC:10922","hgvsc…	NA	[{"allele_num":1,"consequence_terms":["TF_binding_site_variant"],"high_inf_pos":"Y","impact":"MODIFIER","minimised":null,"motif_feature_id":"ENSM00207826798","motif_name":"ENSM00207826798","motif_pos":11,"motif_score_change":0.002,"strand":-1,"variant_allele":"C"},{"allele_num":1,"consequence_terms":["TF_binding_site_variant"],"high_inf_pos":"N","impact":"MODIFIER","minimised":null,"motif_feature…	[{"allele_num":1,"biotype":"promoter","consequence_terms":["regulatory_region_variant"],"impact":"MODIFIER","minimised":null,"regulatory_feature_id":"ENSR00000369096","variant_allele":"C"},{"allele_num":1,"biotype":"CTCF_binding_site","consequence_terms":["regulatory_region_variant"],"impact":"MODIFIER","minimised":null,"regulatory_feature_id":"ENSR00000369097","variant_allele":"C"}]
chr1:112955662	["G","A"]	rs72683452	["SLC16A1"]	[["HP:0000006:Autosomal dominant inheritance","HP:0003236:Elevated serum creatine kinase","HP:0003710:Exercise-induced muscle cramps","HP:0008967:Exercise-induced muscle stiffness","HP:0009020:Exercise-induced muscle fatigue","HP:0001249:Intellectual disability","HP:0001263:Global developmental delay","HP:0000006:Autosomal dominant inheritance","HP:0011968:Feeding difficulties","HP:0012734:Ketoti…	1.419	[0.242842]	[61]	[458]	1886	0.18293	1.5751	0.82795	3.1143	0.64232	0.82935	0.43143	1.5916	0.028117	1.4173	1.0276	1.9333	0.12349	1.2863	0.91618	1.7883	[{"key":"control","value":{"mean":29.370165745856355,"stdev":9.795195263432548,"min":2.0,"max":60.0,"n":181,"sum":5316.0}},{"key":"sport","value":{"mean":36.205882352941174,"stdev":9.883972206273883,"min":14.0,"max":67.0,"n":102,"sum":3693.0}}]	[{"key":"control","value":{"mean":84.66298342541437,"stdev":21.146482275927912,"min":6.0,"max":99.0,"n":181,"sum":15324.0}},{"key":"sport","value":{"mean":92.56862745098039,"stdev":12.186065494397896,"min":42.0,"max":99.0,"n":102,"sum":9442.0}}]	0.5348	0.28766	0.22548	1686	37	13	53	26	11	2	16	21	25	28	7	4	5_prime_UTR_variant	[{"allele_num":1,"amino_acids":null,"appris":"P1","biotype":"protein_coding","canonical":null,"ccds":"CCDS858.1","cdna_start":null,"cdna_end":null,"cds_end":null,"cds_start":null,"codons":null,"consequence_terms":["intron_variant"],"distance":null,"domains":null,"exon":null,"gene_id":"ENSG00000155380","gene_pheno":1,"gene_symbol":"SLC16A1","gene_symbol_source":"HGNC","hgnc_id":"HGNC:10922","hgvsc…	NA	[{"allele_num":1,"consequence_terms":["TF_binding_site_variant"],"high_inf_pos":"N","impact":"MODIFIER","minimised":null,"motif_feature_id":"ENSM00207826798","motif_name":"ENSM00207826798","motif_pos":10,"motif_score_change":-0.074,"strand":-1,"variant_allele":"A"},{"allele_num":1,"consequence_terms":["TF_binding_site_variant"],"high_inf_pos":"N","impact":"MODIFIER","minimised":null,"motif_featur…	[{"allele_num":1,"biotype":"promoter","consequence_terms":["regulatory_region_variant"],"impact":"MODIFIER","minimised":null,"regulatory_feature_id":"ENSR00000369096","variant_allele":"A"},{"allele_num":1,"biotype":"CTCF_binding_site","consequence_terms":["regulatory_region_variant"],"impact":"MODIFIER","minimised":null,"regulatory_feature_id":"ENSR00000369097","variant_allele":"A"}]
chr1:112955899	["A","C"]	NA	["SLC16A1"]	[["HP:0000006:Autosomal dominant inheritance","HP:0003236:Elevated serum creatine kinase","HP:0003710:Exercise-induced muscle cramps","HP:0008967:Exercise-induced muscle stiffness","HP:0009020:Exercise-induced muscle fatigue","HP:0001249:Intellectual disability","HP:0001263:Global developmental delay","HP:0000006:Autosomal dominant inheritance","HP:0011968:Feeding difficulties","HP:0012734:Ketoti…	7.559	NA	NA	NA	NA	1	Infinity	0.010424	Infinity	0.47525	0	0	35.321	NA	NA	NA	NA	NA	NA	NA	NA	[{"key":"control","value":{"mean":30.060773480662984,"stdev":9.826767899850335,"min":1.0,"max":63.0,"n":181,"sum":5441.0}},{"key":"sport","value":{"mean":28.107843137254903,"stdev":10.078035583897101,"min":9.0,"max":73.0,"n":102,"sum":2867.0}}]	[{"key":"control","value":{"mean":75.95027624309392,"stdev":21.049606298884882,"min":3.0,"max":99.0,"n":181,"sum":13747.0}},{"key":"sport","value":{"mean":63.470588235294116,"stdev":27.2179676390262,"min":0.0,"max":99.0,"n":102,"sum":6474.0}}]	0.5	0.5	NA	NA	1	0	100	41	0	0	1	0	47	53	0	0	5_prime_UTR_variant	[{"allele_num":1,"amino_acids":null,"appris":"P1","biotype":"protein_coding","canonical":null,"ccds":"CCDS858.1","cdna_start":null,"cdna_end":null,"cds_end":null,"cds_start":null,"codons":null,"consequence_terms":["intron_variant"],"distance":null,"domains":null,"exon":null,"gene_id":"ENSG00000155380","gene_pheno":1,"gene_symbol":"SLC16A1","gene_symbol_source":"HGNC","hgnc_id":"HGNC:10922","hgvsc…	NA	NA	[{"allele_num":1,"biotype":"promoter","consequence_terms":["regulatory_region_variant"],"impact":"MODIFIER","minimised":null,"regulatory_feature_id":"ENSR00000369096","variant_allele":"C"},{"allele_num":1,"biotype":"CTCF_binding_site","consequence_terms":["regulatory_region_variant"],"impact":"MODIFIER","minimised":null,"regulatory_feature_id":"ENSR00000369097","variant_allele":"C"}]
chr1:112955944	["T","C"]	NA	["SLC16A1"]	[["HP:0000006:Autosomal dominant inheritance","HP:0003236:Elevated serum creatine kinase","HP:0003710:Exercise-induced muscle cramps","HP:0008967:Exercise-induced muscle stiffness","HP:0009020:Exercise-induced muscle fatigue","HP:0001249:Intellectual disability","HP:0001263:Global developmental delay","HP:0000006:Autosomal dominant inheritance","HP:0011968:Feeding difficulties","HP:0012734:Ketoti…	9.246	NA	NA	NA	NA	1	Infinity	0.010424	Infinity	0.47525	0	0	35.321	NA	NA	NA	NA	NA	NA	NA	NA	[{"key":"control","value":{"mean":30.607734806629836,"stdev":9.589689782131526,"min":0.0,"max":63.0,"n":181,"sum":5540.0}},{"key":"sport","value":{"mean":28.127450980392158,"stdev":9.176559619142429,"min":10.0,"max":52.0,"n":102,"sum":2869.0}}]	[{"key":"control","value":{"mean":78.68508287292818,"stdev":18.910234260837793,"min":0.0,"max":99.0,"n":181,"sum":14242.0}},{"key":"sport","value":{"mean":59.57843137254902,"stdev":26.486191842613426,"min":0.0,"max":99.0,"n":102,"sum":6077.0}}]	0.5	0.5	NA	NA	1	0	100	41	0	0	1	0	47	53	0	0	5_prime_UTR_variant	[{"allele_num":1,"amino_acids":null,"appris":"P1","biotype":"protein_coding","canonical":null,"ccds":"CCDS858.1","cdna_start":null,"cdna_end":null,"cds_end":null,"cds_start":null,"codons":null,"consequence_terms":["intron_variant"],"distance":null,"domains":null,"exon":null,"gene_id":"ENSG00000155380","gene_pheno":1,"gene_symbol":"SLC16A1","gene_symbol_source":"HGNC","hgnc_id":"HGNC:10922","hgvsc…	NA	NA	[{"allele_num":1,"biotype":"promoter","consequence_terms":["regulatory_region_variant"],"impact":"MODIFIER","minimised":null,"regulatory_feature_id":"ENSR00000369096","variant_allele":"C"},{"allele_num":1,"biotype":"CTCF_binding_site","consequence_terms":["regulatory_region_variant"],"impact":"MODIFIER","minimised":null,"regulatory_feature_id":"ENSR00000369097","variant_allele":"C"}]
chr1:112955973	["A","C"]	NA	["SLC16A1"]	[["HP:0000006:Autosomal dominant inheritance","HP:0003236:Elevated serum creatine kinase","HP:0003710:Exercise-induced muscle cramps","HP:0008967:Exercise-induced muscle stiffness","HP:0009020:Exercise-induced muscle fatigue","HP:0001249:Intellectual disability","HP:0001263:Global developmental delay","HP:0000006:Autosomal dominant inheritance","HP:0011968:Feeding difficulties","HP:0012734:Ketoti…	5.446	NA	NA	NA	NA	1	Infinity	0.010424	Infinity	1	Infinity	0.023222	Infinity	NA	NA	NA	NA	NA	NA	NA	NA	[{"key":"control","value":{"mean":30.917127071823206,"stdev":9.450585911292794,"min":1.0,"max":63.0,"n":181,"sum":5596.0}},{"key":"sport","value":{"mean":28.254901960784313,"stdev":8.920879094232683,"min":12.0,"max":55.0,"n":102,"sum":2882.0}}]	[{"key":"control","value":{"mean":78.53591160220995,"stdev":19.09224721521781,"min":0.0,"max":99.0,"n":181,"sum":14215.0}},{"key":"sport","value":{"mean":69.51960784313725,"stdev":21.988290284834214,"min":1.0,"max":99.0,"n":102,"sum":7091.0}}]	0.5	0.5	NA	NA	1	0	100	41	0	0	0	1	48	52	0	0	5_prime_UTR_variant	[{"allele_num":1,"amino_acids":null,"appris":"P1","biotype":"protein_coding","canonical":null,"ccds":"CCDS858.1","cdna_start":null,"cdna_end":null,"cds_end":null,"cds_start":null,"codons":null,"consequence_terms":["intron_variant"],"distance":null,"domains":null,"exon":null,"gene_id":"ENSG00000155380","gene_pheno":1,"gene_symbol":"SLC16A1","gene_symbol_source":"HGNC","hgnc_id":"HGNC:10922","hgvsc…	NA	NA	[{"allele_num":1,"biotype":"promoter","consequence_terms":["regulatory_region_variant"],"impact":"MODIFIER","minimised":null,"regulatory_feature_id":"ENSR00000369096","variant_allele":"C"},{"allele_num":1,"biotype":"CTCF_binding_site","consequence_terms":["regulatory_region_variant"],"impact":"MODIFIER","minimised":null,"regulatory_feature_id":"ENSR00000369097","variant_allele":"C"}]
chr1:112956442	["G","C"]	NA	["SLC16A1","SLC16A1-AS1"]	[["HP:0000006:Autosomal dominant inheritance","HP:0003236:Elevated serum creatine kinase","HP:0003710:Exercise-induced muscle cramps","HP:0008967:Exercise-induced muscle stiffness","HP:0009020:Exercise-induced muscle fatigue","HP:0001249:Intellectual disability","HP:0001263:Global developmental delay","HP:0000006:Autosomal dominant inheritance","HP:0011968:Feeding difficulties","HP:0012734:Ketoti…	3.441	NA	NA	NA	NA	1	Infinity	0.010424	Infinity	0.47525	0	0	35.321	0.026359	42.269	0.9477	317.12	NA	NA	NA	NA	[{"key":"control","value":{"mean":27.635359116022098,"stdev":9.517629382883676,"min":1.0,"max":63.0,"n":181,"sum":5002.0}},{"key":"sport","value":{"mean":22.176470588235293,"stdev":8.002955048232936,"min":4.0,"max":45.0,"n":102,"sum":2262.0}}]	[{"key":"control","value":{"mean":72.07182320441989,"stdev":19.981215805694,"min":3.0,"max":99.0,"n":181,"sum":13045.0}},{"key":"sport","value":{"mean":60.15686274509804,"stdev":20.57923239199913,"min":0.0,"max":99.0,"n":102,"sum":6136.0}}]	0.5	0.5	0.00011772	0	1	0	100	41	0	0	1	0	47	53	0	0	non_coding_transcript_exon_variant	[{"allele_num":1,"amino_acids":null,"appris":"P1","biotype":"protein_coding","canonical":null,"ccds":"CCDS858.1","cdna_start":null,"cdna_end":null,"cds_end":null,"cds_start":null,"codons":null,"consequence_terms":["upstream_gene_variant"],"distance":89,"domains":null,"exon":null,"gene_id":"ENSG00000155380","gene_pheno":1,"gene_symbol":"SLC16A1","gene_symbol_source":"HGNC","hgnc_id":"HGNC:10922","…	NA	NA	[{"allele_num":1,"biotype":"promoter","consequence_terms":["regulatory_region_variant"],"impact":"MODIFIER","minimised":null,"regulatory_feature_id":"ENSR00000369096","variant_allele":"C"},{"allele_num":1,"biotype":"CTCF_binding_site","consequence_terms":["regulatory_region_variant"],"impact":"MODIFIER","minimised":null,"regulatory_feature_id":"ENSR00000369097","variant_allele":"C"}]
chr1:112956698	["C","A"]	NA	["SLC16A1","SLC16A1-AS1"]	[["HP:0000006:Autosomal dominant inheritance","HP:0003236:Elevated serum creatine kinase","HP:0003710:Exercise-induced muscle cramps","HP:0008967:Exercise-induced muscle stiffness","HP:0009020:Exercise-induced muscle fatigue","HP:0001249:Intellectual disability","HP:0001263:Global developmental delay","HP:0000006:Autosomal dominant inheritance","HP:0011968:Feeding difficulties","HP:0012734:Ketoti…	6.54	[0.00954401]	[51]	[18]	1886	1	Infinity	0.010424	Infinity	0.47525	0	0	35.321	0.38313	0.31637	0.0079655	1.7867	1	0.51643	0.012335	3.3053	[{"key":"control","value":{"mean":29.85635359116022,"stdev":9.94244908893292,"min":1.0,"max":63.0,"n":181,"sum":5404.0}},{"key":"sport","value":{"mean":27.676470588235293,"stdev":8.477376773213347,"min":12.0,"max":55.0,"n":102,"sum":2823.0}}]	[{"key":"control","value":{"mean":76.21546961325967,"stdev":21.19921252121868,"min":3.0,"max":99.0,"n":181,"sum":13795.0}},{"key":"sport","value":{"mean":71.86274509803921,"stdev":19.005695336123186,"min":16.0,"max":99.0,"n":102,"sum":7330.0}}]	0.5	0.5	0.015483	8	1	0	100	41	0	0	1	0	47	53	0	0	non_coding_transcript_exon_variant	[{"allele_num":1,"amino_acids":null,"appris":"P1","biotype":"protein_coding","canonical":null,"ccds":"CCDS858.1","cdna_start":null,"cdna_end":null,"cds_end":null,"cds_start":null,"codons":null,"consequence_terms":["upstream_gene_variant"],"distance":345,"domains":null,"exon":null,"gene_id":"ENSG00000155380","gene_pheno":1,"gene_symbol":"SLC16A1","gene_symbol_source":"HGNC","hgnc_id":"HGNC:10922",…	NA	NA	[{"allele_num":1,"biotype":"promoter","consequence_terms":["regulatory_region_variant"],"impact":"MODIFIER","minimised":null,"regulatory_feature_id":"ENSR00000369096","variant_allele":"A"},{"allele_num":1,"biotype":"CTCF_binding_site","consequence_terms":["regulatory_region_variant"],"impact":"MODIFIER","minimised":null,"regulatory_feature_id":"ENSR00000369097","variant_allele":"A"}]
chr1:112956981	["A","G"]	NA	["SLC16A1","SLC16A1-AS1"]	[["HP:0000006:Autosomal dominant inheritance","HP:0003236:Elevated serum creatine kinase","HP:0003710:Exercise-induced muscle cramps","HP:0008967:Exercise-induced muscle stiffness","HP:0009020:Exercise-induced muscle fatigue","HP:0001249:Intellectual disability","HP:0001263:Global developmental delay","HP:0000006:Autosomal dominant inheritance","HP:0011968:Feeding difficulties","HP:0012734:Ketoti…	2.705	[0.00318134]	[50]	[6]	1886	1	Infinity	0.010424	Infinity	1	Infinity	0.023222	Infinity	0.095927	10.25	0.25073	61.846	0.50998	1.5585	0.033725	12.944	[{"key":"control","value":{"mean":30.044198895027623,"stdev":10.29016759922351,"min":6.0,"max":63.0,"n":181,"sum":5438.0}},{"key":"sport","value":{"mean":31.754901960784313,"stdev":9.95719886836221,"min":15.0,"max":58.0,"n":102,"sum":3239.0}}]	[{"key":"control","value":{"mean":75.75690607734806,"stdev":20.928621638495745,"min":0.0,"max":99.0,"n":181,"sum":13712.0}},{"key":"sport","value":{"mean":79.17647058823529,"stdev":18.496110754249095,"min":25.0,"max":99.0,"n":102,"sum":8076.0}}]	0.5	0.5	0.00048515	0	1	0	100	41	0	0	0	1	48	52	0	0	5_prime_UTR_variant	[{"allele_num":1,"amino_acids":null,"appris":"P1","biotype":"protein_coding","canonical":null,"ccds":"CCDS858.1","cdna_start":null,"cdna_end":null,"cds_end":null,"cds_start":null,"codons":null,"consequence_terms":["upstream_gene_variant"],"distance":628,"domains":null,"exon":null,"gene_id":"ENSG00000155380","gene_pheno":1,"gene_symbol":"SLC16A1","gene_symbol_source":"HGNC","hgnc_id":"HGNC:10922",…	NA	[{"allele_num":1,"consequence_terms":["TF_binding_site_variant"],"high_inf_pos":"N","impact":"MODIFIER","minimised":null,"motif_feature_id":"ENSM00209123452","motif_name":"ENSM00209123452","motif_pos":15,"motif_score_change":-0.001,"strand":-1,"variant_allele":"G"}]	[{"allele_num":1,"biotype":"promoter","consequence_terms":["regulatory_region_variant"],"impact":"MODIFIER","minimised":null,"regulatory_feature_id":"ENSR00000369096","variant_allele":"G"}]
chr1:112957297	["G","A"]	NA	["SLC16A1-AS1"]	[null]	4.528	[0.00901379]	[52]	[17]	1886	1	Infinity	0.010424	Infinity	0.47525	0	0	35.321	0.27423	3.1574	0.078824	18.172	1	0.5471	0.013027	3.528	[{"key":"control","value":{"mean":30.917127071823206,"stdev":9.92617971225514,"min":5.0,"max":60.0,"n":181,"sum":5596.0}},{"key":"sport","value":{"mean":29.95098039215686,"stdev":9.904819040007832,"min":14.0,"max":58.0,"n":102,"sum":3055.0}}]	[{"key":"control","value":{"mean":78.75690607734806,"stdev":20.700615715000588,"min":15.0,"max":99.0,"n":181,"sum":14255.0}},{"key":"sport","value":{"mean":76.91176470588235,"stdev":17.44408599214932,"min":42.0,"max":99.0,"n":102,"sum":7845.0}}]	0.5	0.5	0.0015732	0	1	0	100	41	0	0	1	0	47	53	0	0	non_coding_transcript_exon_variant	[{"allele_num":1,"amino_acids":null,"appris":"P1","biotype":"protein_coding","canonical":null,"ccds":"CCDS858.1","cdna_start":null,"cdna_end":null,"cds_end":null,"cds_start":null,"codons":null,"consequence_terms":["upstream_gene_variant"],"distance":944,"domains":null,"exon":null,"gene_id":"ENSG00000155380","gene_pheno":1,"gene_symbol":"SLC16A1","gene_symbol_source":"HGNC","hgnc_id":"HGNC:10922",…	NA	[{"allele_num":1,"consequence_terms":["TF_binding_site_variant"],"high_inf_pos":"Y","impact":"MODIFIER","minimised":null,"motif_feature_id":"ENSM00208074371","motif_name":"ENSM00208074371","motif_pos":16,"motif_score_change":-0.121,"strand":-1,"variant_allele":"A"}]	[{"allele_num":1,"biotype":"promoter","consequence_terms":["regulatory_region_variant"],"impact":"MODIFIER","minimised":null,"regulatory_feature_id":"ENSR00000369096","variant_allele":"A"}]

## Sheet: nrf2
locus	alleles	rsid	within_gene	hpo	cadd	polish_af.AF	polish_af.AQ	polish_af.AC	polish_af.AN	fisher_sport_vs_control.p_value	fisher_sport_vs_control.odds_ratio	fisher_sport_vs_control.ci_95_lower	fisher_sport_vs_control.ci_95_upper	fisher_e_vs_s.p_value	fisher_e_vs_s.odds_ratio	fisher_e_vs_s.ci_95_lower	fisher_e_vs_s.ci_95_upper	fisher_sport_vs_gnomad.p_value	fisher_sport_vs_gnomad.odds_ratio	fisher_sport_vs_gnomad.ci_95_lower	fisher_sport_vs_gnomad.ci_95_upper	fisher_sport_vs_polish.p_value	fisher_sport_vs_polish.odds_ratio	fisher_sport_vs_polish.ci_95_lower	fisher_sport_vs_polish.ci_95_upper	DP_stats	GQ_stats	hwe_controls_p_value	hwe_sport_p_value	gnomad_v3_nfe_af	gnomad_v3_nfe_homozygote_count	het_sport	het_controls	hom_ref_sport	hom_ref_controls	hom_var_sport	hom_var_controls	het_endurance	het_speed	hom_ref_endurance	hom_ref_speed	hom_var_endurance	hom_var_speed	most_severe_consequence	transcript_consequences	intergenic_consequences	motif_feature_consequences	regulatory_feature_consequences
chr15:50275579	["C","T"]	rs2114447	["GABPB1"]	[null]	1.267	[0.584305]	[150]	[1102]	1886	0.7896	0.91794	0.52111	1.6039	0.39219	0.75882	0.41553	1.3794	0.038466	0.7407	0.55514	0.99169	0.94016	0.97927	0.72285	1.3309	[{"key":"control","value":{"mean":23.3,"stdev":6.874994949493096,"min":5.0,"max":41.0,"n":180,"sum":4194.0}},{"key":"sport","value":{"mean":31.61764705882353,"stdev":8.251017902322854,"min":12.0,"max":65.0,"n":102,"sum":3225.0}}]	[{"key":"control","value":{"mean":81.80555555555556,"stdev":22.968117327727306,"min":11.0,"max":99.0,"n":180,"sum":14725.0}},{"key":"sport","value":{"mean":94.30392156862744,"stdev":11.091234143114,"min":48.0,"max":99.0,"n":102,"sum":9619.0}}]	0.40915	0.48036	0.65016	14382	53	24	16	4	32	12	25	28	6	10	17	15	3_prime_UTR_variant	[{"allele_num":1,"amino_acids":null,"appris":null,"biotype":"protein_coding","canonical":1,"ccds":"CCDS32239.1","cdna_start":null,"cdna_end":null,"cds_end":null,"cds_start":null,"codons":null,"consequence_terms":["downstream_gene_variant"],"distance":1684,"domains":null,"exon":null,"gene_id":"ENSG00000104064","gene_pheno":null,"gene_symbol":"GABPB1","gene_symbol_source":"HGNC","hgnc_id":"HGNC:407…	NA	NA	[{"allele_num":1,"biotype":"promoter_flanking_region","consequence_terms":["regulatory_region_variant"],"impact":"MODIFIER","minimised":null,"regulatory_feature_id":"ENSR00000076469","variant_allele":"T"}]
chr15:50276838	["A","G"]	rs3985829	["GABPB1"]	[null]	0.502	[0.584305]	[150]	[1102]	1886	0.7896	0.91794	0.52111	1.6039	0.39219	0.75882	0.41553	1.3794	0.038424	0.74031	0.55485	0.99118	0.94016	0.97927	0.72285	1.3309	[{"key":"control","value":{"mean":24.372222222222224,"stdev":8.593945255918749,"min":1.0,"max":47.0,"n":180,"sum":4387.0}},{"key":"sport","value":{"mean":41.68627450980392,"stdev":13.145475917634744,"min":18.0,"max":79.0,"n":102,"sum":4252.0}}]	[{"key":"control","value":{"mean":80.86111111111111,"stdev":26.01468898929752,"min":0.0,"max":99.0,"n":180,"sum":14555.0}},{"key":"sport","value":{"mean":96.74509803921569,"stdev":7.0303073239239575,"min":60.0,"max":99.0,"n":102,"sum":9868.0}}]	0.59979	0.48036	0.65027	14399	53	24	16	4	32	12	25	28	6	10	17	15	3_prime_UTR_variant	[{"allele_num":1,"amino_acids":null,"appris":null,"biotype":"protein_coding","canonical":1,"ccds":"CCDS32239.1","cdna_start":null,"cdna_end":null,"cds_end":null,"cds_start":null,"codons":null,"consequence_terms":["downstream_gene_variant"],"distance":425,"domains":null,"exon":null,"gene_id":"ENSG00000104064","gene_pheno":null,"gene_symbol":"GABPB1","gene_symbol_source":"HGNC","hgnc_id":"HGNC:4074…	NA	NA	[{"allele_num":1,"biotype":"promoter_flanking_region","consequence_terms":["regulatory_region_variant"],"impact":"MODIFIER","minimised":null,"regulatory_feature_id":"ENSR00000076469","variant_allele":"G"}]
chr15:50277152	["T","G"]	rs3784296	["GABPB1"]	[null]	0.574	[0.572641]	[150]	[1080]	1886	0.69115	0.89183	0.50807	1.5543	0.25705	0.70779	0.38856	1.2827	0.040661	0.7424	0.55711	0.99186	0.76486	0.94759	0.70035	1.285	[{"key":"control","value":{"mean":22.322222222222223,"stdev":7.722733796004533,"min":0.0,"max":43.0,"n":180,"sum":4018.0}},{"key":"sport","value":{"mean":37.13725490196079,"stdev":11.004490363061393,"min":16.0,"max":70.0,"n":102,"sum":3788.0}}]	[{"key":"control","value":{"mean":79.25,"stdev":24.492374096622175,"min":0.0,"max":99.0,"n":180,"sum":14265.0}},{"key":"sport","value":{"mean":95.37254901960785,"stdev":9.343049811330838,"min":48.0,"max":99.0,"n":102,"sum":9728.0}}]	0.94055	0.61778	0.63103	13575	53	23	18	5	30	12	26	27	6	12	16	14	3_prime_UTR_variant	[{"allele_num":1,"amino_acids":null,"appris":null,"biotype":"protein_coding","canonical":1,"ccds":"CCDS32239.1","cdna_start":null,"cdna_end":null,"cds_end":null,"cds_start":null,"codons":null,"consequence_terms":["downstream_gene_variant"],"distance":111,"domains":null,"exon":null,"gene_id":"ENSG00000104064","gene_pheno":null,"gene_symbol":"GABPB1","gene_symbol_source":"HGNC","hgnc_id":"HGNC:4074…	NA	NA	[{"allele_num":1,"biotype":"promoter_flanking_region","consequence_terms":["regulatory_region_variant"],"impact":"MODIFIER","minimised":null,"regulatory_feature_id":"ENSR00000076469","variant_allele":"G"}]
chr15:50277392	["G","A"]	NA	["GABPB1"]	[null]	0.571	NA	NA	NA	NA	NaN	NaN	NaN	NaN	NaN	NaN	NaN	NaN	NaN	NaN	NaN	NaN	NA	NA	NA	NA	[{"key":"control","value":{"mean":22.066666666666666,"stdev":6.7540934090207605,"min":7.0,"max":40.0,"n":180,"sum":3972.0}},{"key":"sport","value":{"mean":37.30392156862745,"stdev":9.39314436660526,"min":21.0,"max":66.0,"n":102,"sum":3805.0}}]	[{"key":"control","value":{"mean":50.144444444444446,"stdev":21.120322551783104,"min":0.0,"max":99.0,"n":180,"sum":9026.0}},{"key":"sport","value":{"mean":89.15686274509804,"stdev":13.215962643296335,"min":52.0,"max":99.0,"n":102,"sum":9094.0}}]	0.50139	0.5	0	0	0	0	101	40	0	0	0	0	48	53	0	0	3_prime_UTR_variant	[{"allele_num":1,"amino_acids":null,"appris":null,"biotype":"protein_coding","canonical":1,"ccds":"CCDS32239.1","cdna_start":2597,"cdna_end":2597,"cds_end":null,"cds_start":null,"codons":null,"consequence_terms":["3_prime_UTR_variant"],"distance":null,"domains":null,"exon":"9/9","gene_id":"ENSG00000104064","gene_pheno":null,"gene_symbol":"GABPB1","gene_symbol_source":"HGNC","hgnc_id":"HGNC:4074",…	NA	NA	[{"allele_num":1,"biotype":"promoter_flanking_region","consequence_terms":["regulatory_region_variant"],"impact":"MODIFIER","minimised":null,"regulatory_feature_id":"ENSR00000076469","variant_allele":"A"}]
chr15:50277392	["G","T"]	NA	["GABPB1"]	[null]	0.448	NA	NA	NA	NA	0.28369	0	0	15.446	NaN	NaN	NaN	NaN	NA	NA	NA	NA	NA	NA	NA	NA	[{"key":"control","value":{"mean":22.066666666666666,"stdev":6.7540934090207605,"min":7.0,"max":40.0,"n":180,"sum":3972.0}},{"key":"sport","value":{"mean":37.30392156862745,"stdev":9.39314436660526,"min":21.0,"max":66.0,"n":102,"sum":3805.0}}]	[{"key":"control","value":{"mean":50.144444444444446,"stdev":21.120322551783104,"min":0.0,"max":99.0,"n":180,"sum":9026.0}},{"key":"sport","value":{"mean":89.15686274509804,"stdev":13.215962643296335,"min":52.0,"max":99.0,"n":102,"sum":9094.0}}]	0.50139	0.5	NA	NA	0	1	101	39	0	0	0	0	48	53	0	0	3_prime_UTR_variant	[{"allele_num":1,"amino_acids":null,"appris":null,"biotype":"protein_coding","canonical":1,"ccds":"CCDS32239.1","cdna_start":2597,"cdna_end":2597,"cds_end":null,"cds_start":null,"codons":null,"consequence_terms":["3_prime_UTR_variant"],"distance":null,"domains":null,"exon":"9/9","gene_id":"ENSG00000104064","gene_pheno":null,"gene_symbol":"GABPB1","gene_symbol_source":"HGNC","hgnc_id":"HGNC:4074",…	NA	NA	[{"allele_num":1,"biotype":"promoter_flanking_region","consequence_terms":["regulatory_region_variant"],"impact":"MODIFIER","minimised":null,"regulatory_feature_id":"ENSR00000076469","variant_allele":"T"}]
chr15:50277555	["T","C"]	rs145395857	["GABPB1"]	[null]	0.028	[0.00212089]	[53]	[4]	1886	0.48762	0.39453	0.0049908	31.239	1	Infinity	0.023222	Infinity	0.35554	2.297	0.057488	13.146	0.39906	2.3394	0.047299	23.79	[{"key":"control","value":{"mean":23.627777777777776,"stdev":7.707161572600695,"min":5.0,"max":48.0,"n":180,"sum":4253.0}},{"key":"sport","value":{"mean":40.77450980392157,"stdev":10.166175040583669,"min":20.0,"max":66.0,"n":102,"sum":4159.0}}]	[{"key":"control","value":{"mean":61.21666666666667,"stdev":23.310292195127495,"min":0.0,"max":99.0,"n":180,"sum":11019.0}},{"key":"sport","value":{"mean":90.07843137254902,"stdev":16.670795336373466,"min":25.0,"max":99.0,"n":102,"sum":9188.0}}]	0.5	0.5	0.0021611	0	1	1	100	39	0	0	0	1	48	52	0	0	3_prime_UTR_variant	[{"allele_num":1,"amino_acids":null,"appris":null,"biotype":"protein_coding","canonical":1,"ccds":"CCDS32239.1","cdna_start":2434,"cdna_end":2434,"cds_end":null,"cds_start":null,"codons":null,"consequence_terms":["3_prime_UTR_variant"],"distance":null,"domains":null,"exon":"9/9","gene_id":"ENSG00000104064","gene_pheno":null,"gene_symbol":"GABPB1","gene_symbol_source":"HGNC","hgnc_id":"HGNC:4074",…	NA	NA	[{"allele_num":1,"biotype":"promoter_flanking_region","consequence_terms":["regulatory_region_variant"],"impact":"MODIFIER","minimised":null,"regulatory_feature_id":"ENSR00000076469","variant_allele":"C"}]
chr15:50277667	["A","G"]	NA	["GABPB1"]	[null]	16.68	NA	NA	NA	NA	1	Infinity	0.01017	Infinity	1	Infinity	0.023222	Infinity	NA	NA	NA	NA	NA	NA	NA	NA	[{"key":"control","value":{"mean":23.305555555555557,"stdev":8.302005930444507,"min":2.0,"max":48.0,"n":180,"sum":4195.0}},{"key":"sport","value":{"mean":42.6078431372549,"stdev":10.09480245098504,"min":13.0,"max":66.0,"n":102,"sum":4346.0}}]	[{"key":"control","value":{"mean":62.84444444444444,"stdev":21.803369317154775,"min":0.0,"max":99.0,"n":180,"sum":11312.0}},{"key":"sport","value":{"mean":94.01960784313725,"stdev":11.961523602996259,"min":33.0,"max":99.0,"n":102,"sum":9590.0}}]	0.5	0.5	NA	NA	1	0	100	40	0	0	0	1	48	52	0	0	3_prime_UTR_variant	[{"allele_num":1,"amino_acids":null,"appris":null,"biotype":"protein_coding","canonical":1,"ccds":"CCDS32239.1","cdna_start":2322,"cdna_end":2322,"cds_end":null,"cds_start":null,"codons":null,"consequence_terms":["3_prime_UTR_variant"],"distance":null,"domains":null,"exon":"9/9","gene_id":"ENSG00000104064","gene_pheno":null,"gene_symbol":"GABPB1","gene_symbol_source":"HGNC","hgnc_id":"HGNC:4074",…	NA	NA	[{"allele_num":1,"biotype":"promoter_flanking_region","consequence_terms":["regulatory_region_variant"],"impact":"MODIFIER","minimised":null,"regulatory_feature_id":"ENSR00000076469","variant_allele":"G"}]
chr15:50277839	["A","G"]	rs12923	["GABPB1"]	[null]	16.01	[0.154295]	[150]	[291]	1886	1	1.0937	0.4985	2.5595	0.32427	0.65099	0.27236	1.5233	0.92224	0.96545	0.6318	1.4299	0.9183	0.95601	0.61357	1.4478	[{"key":"control","value":{"mean":23.505555555555556,"stdev":8.27546388241383,"min":1.0,"max":48.0,"n":180,"sum":4231.0}},{"key":"sport","value":{"mean":41.1764705882353,"stdev":10.056128523273047,"min":19.0,"max":73.0,"n":102,"sum":4200.0}}]	[{"key":"control","value":{"mean":70.97222222222223,"stdev":25.3211441192173,"min":0.0,"max":99.0,"n":180,"sum":12775.0}},{"key":"sport","value":{"mean":94.42156862745098,"stdev":10.66369714288134,"min":43.0,"max":99.0,"n":102,"sum":9631.0}}]	0.88972	0.33355	0.15302	833	24	11	74	29	3	0	13	11	33	41	2	1	3_prime_UTR_variant	[{"allele_num":1,"amino_acids":null,"appris":null,"biotype":"protein_coding","canonical":1,"ccds":"CCDS32239.1","cdna_start":2150,"cdna_end":2150,"cds_end":null,"cds_start":null,"codons":null,"consequence_terms":["3_prime_UTR_variant"],"distance":null,"domains":null,"exon":"9/9","gene_id":"ENSG00000104064","gene_pheno":null,"gene_symbol":"GABPB1","gene_symbol_source":"HGNC","hgnc_id":"HGNC:4074",…	NA	NA	[{"allele_num":1,"biotype":"promoter_flanking_region","consequence_terms":["regulatory_region_variant"],"impact":"MODIFIER","minimised":null,"regulatory_feature_id":"ENSR00000076469","variant_allele":"G"}]
chr15:50277901	["T","G"]	NA	["GABPB1"]	[null]	12.81	NA	NA	NA	NA	1	Infinity	0.01017	Infinity	1	Infinity	0.023222	Infinity	0.032091	33.791	0.77594	240.07	NA	NA	NA	NA	[{"key":"control","value":{"mean":23.216666666666665,"stdev":7.7833690220452265,"min":1.0,"max":48.0,"n":180,"sum":4179.0}},{"key":"sport","value":{"mean":42.44117647058823,"stdev":9.378295268615132,"min":25.0,"max":66.0,"n":102,"sum":4329.0}}]	[{"key":"control","value":{"mean":62.394444444444446,"stdev":20.965447029238426,"min":0.0,"max":99.0,"n":180,"sum":11231.0}},{"key":"sport","value":{"mean":95.73529411764706,"stdev":6.826888118614844,"min":72.0,"max":99.0,"n":102,"sum":9765.0}}]	0.5	0.5	0.000147	0	1	0	100	40	0	0	0	1	48	52	0	0	3_prime_UTR_variant	[{"allele_num":1,"amino_acids":null,"appris":null,"biotype":"protein_coding","canonical":1,"ccds":"CCDS32239.1","cdna_start":2088,"cdna_end":2088,"cds_end":null,"cds_start":null,"codons":null,"consequence_terms":["3_prime_UTR_variant"],"distance":null,"domains":null,"exon":"9/9","gene_id":"ENSG00000104064","gene_pheno":null,"gene_symbol":"GABPB1","gene_symbol_source":"HGNC","hgnc_id":"HGNC:4074",…	NA	NA	[{"allele_num":1,"biotype":"promoter_flanking_region","consequence_terms":["regulatory_region_variant"],"impact":"MODIFIER","minimised":null,"regulatory_feature_id":"ENSR00000076469","variant_allele":"G"}]
chr15:50279512	["A","G"]	NA	["GABPB1"]	[null]	5.453	[0.00159067]	[47]	[3]	1886	1	Infinity	0.01017	Infinity	1	Infinity	0.023222	Infinity	0.032088	33.794	0.77601	240.09	0.33456	3.1203	0.059192	39.083	[{"key":"control","value":{"mean":23.794444444444444,"stdev":7.640315018390735,"min":3.0,"max":46.0,"n":180,"sum":4283.0}},{"key":"sport","value":{"mean":37.88235294117647,"stdev":10.390695420731618,"min":17.0,"max":66.0,"n":102,"sum":3864.0}}]	[{"key":"control","value":{"mean":62.87222222222222,"stdev":21.206925115148273,"min":0.0,"max":99.0,"n":180,"sum":11317.0}},{"key":"sport","value":{"mean":88.62745098039215,"stdev":14.891714743853486,"min":22.0,"max":99.0,"n":102,"sum":9040.0}}]	0.5	0.5	0.00014699	0	1	0	100	40	0	0	0	1	48	52	0	0	intron_variant	[{"allele_num":1,"amino_acids":null,"appris":null,"biotype":"protein_coding","canonical":1,"ccds":"CCDS32239.1","cdna_start":null,"cdna_end":null,"cds_end":null,"cds_start":null,"codons":null,"consequence_terms":["intron_variant"],"distance":null,"domains":null,"exon":null,"gene_id":"ENSG00000104064","gene_pheno":null,"gene_symbol":"GABPB1","gene_symbol_source":"HGNC","hgnc_id":"HGNC:4074","hgvsc…	NA	NA	NA
chr15:50279701	["A","C"]	NA	["GABPB1"]	[null]	6.912	NA	NA	NA	NA	0.28369	0	0	15.446	NaN	NaN	NaN	NaN	NaN	NaN	NaN	NaN	NA	NA	NA	NA	[{"key":"control","value":{"mean":24.377777777777776,"stdev":8.089194133434747,"min":5.0,"max":50.0,"n":180,"sum":4388.0}},{"key":"sport","value":{"mean":35.11764705882353,"stdev":9.677439012270598,"min":14.0,"max":62.0,"n":102,"sum":3582.0}}]	[{"key":"control","value":{"mean":61.46111111111111,"stdev":22.271647119871915,"min":0.0,"max":99.0,"n":180,"sum":11063.0}},{"key":"sport","value":{"mean":86.63725490196079,"stdev":14.794533447034311,"min":38.0,"max":99.0,"n":102,"sum":8837.0}}]	0.5	0.5	0	0	0	1	101	39	0	0	0	0	48	53	0	0	intron_variant	[{"allele_num":1,"amino_acids":null,"appris":null,"biotype":"protein_coding","canonical":1,"ccds":"CCDS32239.1","cdna_start":null,"cdna_end":null,"cds_end":null,"cds_start":null,"codons":null,"consequence_terms":["intron_variant"],"distance":null,"domains":null,"exon":null,"gene_id":"ENSG00000104064","gene_pheno":null,"gene_symbol":"GABPB1","gene_symbol_source":"HGNC","hgnc_id":"HGNC:4074","hgvsc…	NA	NA	NA
chr15:50280201	["C","T"]	rs12906304	["GABPB1"]	[null]	3.081	[0.154295]	[150]	[291]	1886	1	1.0937	0.4985	2.5595	0.32427	0.65099	0.27236	1.5233	0.92223	0.9647	0.63131	1.4288	0.9183	0.95601	0.61357	1.4478	[{"key":"control","value":{"mean":24.372222222222224,"stdev":8.56545423038612,"min":2.0,"max":47.0,"n":180,"sum":4387.0}},{"key":"sport","value":{"mean":39.53921568627451,"stdev":10.525106835308417,"min":14.0,"max":64.0,"n":102,"sum":4033.0}}]	[{"key":"control","value":{"mean":73.41666666666667,"stdev":24.32417064933103,"min":0.0,"max":99.0,"n":180,"sum":13215.0}},{"key":"sport","value":{"mean":93.61764705882354,"stdev":11.802329545431444,"min":39.0,"max":99.0,"n":102,"sum":9549.0}}]	0.89277	0.33355	0.15312	832	24	11	74	29	3	0	13	11	33	41	2	1	intron_variant	[{"allele_num":1,"amino_acids":null,"appris":null,"biotype":"protein_coding","canonical":1,"ccds":"CCDS32239.1","cdna_start":null,"cdna_end":null,"cds_end":null,"cds_start":null,"codons":null,"consequence_terms":["intron_variant"],"distance":null,"domains":null,"exon":null,"gene_id":"ENSG00000104064","gene_pheno":null,"gene_symbol":"GABPB1","gene_symbol_source":"HGNC","hgnc_id":"HGNC:4074","hgvsc…	NA	NA	NA
chr15:50280280	["G","A"]	rs35033384	["GABPB1"]	[null]	11.41	[0.154295]	[150]	[291]	1886	1	1.0937	0.4985	2.5595	0.32427	0.65099	0.27236	1.5233	0.92223	0.96428	0.63103	1.4281	0.9183	0.95601	0.61357	1.4478	[{"key":"control","value":{"mean":24.52777777777778,"stdev":9.104596248022544,"min":2.0,"max":48.0,"n":180,"sum":4415.0}},{"key":"sport","value":{"mean":39.23529411764706,"stdev":10.586873550777941,"min":13.0,"max":70.0,"n":102,"sum":4002.0}}]	[{"key":"control","value":{"mean":72.29444444444445,"stdev":26.443797260988188,"min":0.0,"max":99.0,"n":180,"sum":13013.0}},{"key":"sport","value":{"mean":91.75490196078431,"stdev":15.077210613782292,"min":3.0,"max":99.0,"n":102,"sum":9359.0}}]	0.89525	0.33355	0.15317	834	24	11	74	29	3	0	13	11	33	41	2	1	intron_variant	[{"allele_num":1,"amino_acids":null,"appris":null,"biotype":"protein_coding","canonical":1,"ccds":"CCDS32239.1","cdna_start":null,"cdna_end":null,"cds_end":null,"cds_start":null,"codons":null,"consequence_terms":["intron_variant"],"distance":null,"domains":null,"exon":null,"gene_id":"ENSG00000104064","gene_pheno":null,"gene_symbol":"GABPB1","gene_symbol_source":"HGNC","hgnc_id":"HGNC:4074","hgvsc…	NA	NA	NA
chr15:50280404	["A","G"]	rs12910368	["GABPB1"]	[null]	2.289	[0.154295]	[150]	[291]	1886	1	1.0937	0.4985	2.5595	0.32427	0.65099	0.27236	1.5233	1	0.96796	0.63344	1.4336	0.9183	0.95601	0.61357	1.4478	[{"key":"control","value":{"mean":25.322222222222223,"stdev":8.286974756645751,"min":6.0,"max":51.0,"n":180,"sum":4558.0}},{"key":"sport","value":{"mean":40.53921568627451,"stdev":11.094665357046708,"min":12.0,"max":75.0,"n":102,"sum":4135.0}}]	[{"key":"control","value":{"mean":75.64444444444445,"stdev":21.719837891307844,"min":18.0,"max":99.0,"n":180,"sum":13616.0}},{"key":"sport","value":{"mean":94.81372549019608,"stdev":9.7906822371958,"min":33.0,"max":99.0,"n":102,"sum":9671.0}}]	0.68699	0.33355	0.15268	830	24	11	74	29	3	0	13	11	33	41	2	1	intron_variant	[{"allele_num":1,"amino_acids":null,"appris":null,"biotype":"protein_coding","canonical":1,"ccds":"CCDS32239.1","cdna_start":null,"cdna_end":null,"cds_end":null,"cds_start":null,"codons":null,"consequence_terms":["intron_variant"],"distance":null,"domains":null,"exon":null,"gene_id":"ENSG00000104064","gene_pheno":null,"gene_symbol":"GABPB1","gene_symbol_source":"HGNC","hgnc_id":"HGNC:4074","hgvsc…	NA	NA	NA
chr15:50281066	["T","C"]	rs12912855	["GABPB1"]	[null]	0.047	[0.604454]	[150]	[1140]	1886	0.27665	0.72008	0.39846	1.2798	0.38852	0.74948	0.40818	1.3691	0.10268	0.78555	0.58773	1.0546	0.87996	0.97754	0.72019	1.3322	[{"key":"control","value":{"mean":25.07777777777778,"stdev":7.540597939417705,"min":5.0,"max":46.0,"n":180,"sum":4514.0}},{"key":"sport","value":{"mean":38.15686274509804,"stdev":10.392064372507399,"min":20.0,"max":78.0,"n":102,"sum":3892.0}}]	[{"key":"control","value":{"mean":84.41111111111111,"stdev":20.433846891014728,"min":15.0,"max":99.0,"n":180,"sum":15194.0}},{"key":"sport","value":{"mean":95.6470588235294,"stdev":11.076071239143342,"min":31.0,"max":99.0,"n":102,"sum":9756.0}}]	0.39538	0.75975	0.65537	14644	51	24	15	1	35	15	25	26	5	10	18	17	intron_variant	[{"allele_num":1,"amino_acids":null,"appris":null,"biotype":"protein_coding","canonical":1,"ccds":"CCDS32239.1","cdna_start":null,"cdna_end":null,"cds_end":null,"cds_start":null,"codons":null,"consequence_terms":["intron_variant"],"distance":null,"domains":null,"exon":null,"gene_id":"ENSG00000104064","gene_pheno":null,"gene_symbol":"GABPB1","gene_symbol_source":"HGNC","hgnc_id":"HGNC:4074","hgvsc…	NA	NA	NA
chr15:50282258	["A","G"]	rs149766448	["GABPB1"]	[null]	5.61	[0.0100742]	[47]	[19]	1886	1	1.1902	0.093954	63.285	0.60526	0.44935	0.0075227	8.7612	0.25899	1.7163	0.34996	5.114	0.46501	1.481	0.27828	5.0963	[{"key":"control","value":{"mean":26.508108108108107,"stdev":7.245590583743436,"min":6.0,"max":51.0,"n":185,"sum":4904.0}},{"key":"sport","value":{"mean":35.59803921568628,"stdev":9.323446938873607,"min":14.0,"max":63.0,"n":102,"sum":3631.0}}]	[{"key":"control","value":{"mean":64.69189189189188,"stdev":22.45565453833555,"min":0.0,"max":99.0,"n":185,"sum":11968.0}},{"key":"sport","value":{"mean":85.13725490196079,"stdev":16.38449722534023,"min":33.0,"max":99.0,"n":102,"sum":8684.0}}]	0.50812	0.50739	0.0087072	3	3	1	98	39	0	0	2	1	46	52	0	0	intron_variant	[{"allele_num":1,"amino_acids":null,"appris":null,"biotype":"protein_coding","canonical":1,"ccds":"CCDS32239.1","cdna_start":null,"cdna_end":null,"cds_end":null,"cds_start":null,"codons":null,"consequence_terms":["intron_variant"],"distance":null,"domains":null,"exon":null,"gene_id":"ENSG00000104064","gene_pheno":null,"gene_symbol":"GABPB1","gene_symbol_source":"HGNC","hgnc_id":"HGNC:4074","hgvsc…	NA	NA	NA
chr15:50282631	["C","G"]	rs186236745	["GABPB1"]	[null]	0.869	[0.00583245]	[48]	[11]	1886	1	Infinity	0.074187	Infinity	0.22462	0	0	4.8122	0.67224	1.2802	0.15359	4.7088	0.36285	1.704	0.18227	7.8894	[{"key":"control","value":{"mean":24.016216216216215,"stdev":6.523533842258227,"min":6.0,"max":49.0,"n":185,"sum":4443.0}},{"key":"sport","value":{"mean":35.73529411764706,"stdev":9.862710988909173,"min":15.0,"max":63.0,"n":102,"sum":3645.0}}]	[{"key":"control","value":{"mean":54.486486486486484,"stdev":22.564288481630655,"min":0.0,"max":99.0,"n":185,"sum":10080.0}},{"key":"sport","value":{"mean":85.20588235294117,"stdev":16.403214794484775,"min":34.0,"max":99.0,"n":102,"sum":8691.0}}]	0.50407	0.50246	0.0077504	1	2	0	99	40	0	0	2	0	46	53	0	0	intron_variant	[{"allele_num":1,"amino_acids":null,"appris":null,"biotype":"protein_coding","canonical":1,"ccds":"CCDS32239.1","cdna_start":null,"cdna_end":null,"cds_end":null,"cds_start":null,"codons":null,"consequence_terms":["intron_variant"],"distance":null,"domains":null,"exon":null,"gene_id":"ENSG00000104064","gene_pheno":null,"gene_symbol":"GABPB1","gene_symbol_source":"HGNC","hgnc_id":"HGNC:4074","hgvsc…	NA	NA	NA
chr15:50283150	["T","C"]	NA	["GABPB1"]	[null]	0.029	[0.00106045]	[52]	[2]	1886	1	Infinity	0.01017	Infinity	0.47525	0	0	35.321	0.4608	1.63	0.040871	9.2863	0.26317	4.6806	0.079047	90.462	[{"key":"control","value":{"mean":24.32777777777778,"stdev":7.287607865072164,"min":5.0,"max":45.0,"n":180,"sum":4379.0}},{"key":"sport","value":{"mean":35.48039215686274,"stdev":9.943694811933815,"min":15.0,"max":61.0,"n":102,"sum":3619.0}}]	[{"key":"control","value":{"mean":64.1,"stdev":21.1938408243737,"min":0.0,"max":99.0,"n":180,"sum":11538.0}},{"key":"sport","value":{"mean":86.16666666666667,"stdev":16.081339407032694,"min":36.0,"max":99.0,"n":102,"sum":8789.0}}]	0.5	0.5	0.003043	0	1	0	100	40	0	0	1	0	47	53	0	0	intron_variant	[{"allele_num":1,"amino_acids":null,"appris":null,"biotype":"protein_coding","canonical":1,"ccds":"CCDS32239.1","cdna_start":null,"cdna_end":null,"cds_end":null,"cds_start":null,"codons":null,"consequence_terms":["intron_variant"],"distance":null,"domains":null,"exon":null,"gene_id":"ENSG00000104064","gene_pheno":null,"gene_symbol":"GABPB1","gene_symbol_source":"HGNC","hgnc_id":"HGNC:4074","hgvsc…	NA	NA	NA
chr15:50284129	["A","C"]	rs61086221	["GABPB1"]	[null]	0.447	[0.0116649]	[48]	[22]	1886	1	1.5936	0.15455	79.551	0.62311	2.7542	0.21692	146.65	0.78947	1.0851	0.29231	2.8297	0.30904	1.7111	0.42436	5.1093	[{"key":"control","value":{"mean":23.31111111111111,"stdev":7.4186618206976185,"min":3.0,"max":42.0,"n":180,"sum":4196.0}},{"key":"sport","value":{"mean":35.98039215686274,"stdev":9.565030664400334,"min":15.0,"max":61.0,"n":102,"sum":3670.0}}]	[{"key":"control","value":{"mean":63.577777777777776,"stdev":23.12789454690677,"min":0.0,"max":99.0,"n":180,"sum":11444.0}},{"key":"sport","value":{"mean":89.55882352941177,"stdev":13.658706574291156,"min":45.0,"max":99.0,"n":102,"sum":9135.0}}]	0.51387	0.51474	0.018277	8	4	1	97	39	0	0	1	3	47	50	0	0	intron_variant	[{"allele_num":1,"amino_acids":null,"appris":null,"biotype":"protein_coding","canonical":1,"ccds":"CCDS32239.1","cdna_start":null,"cdna_end":null,"cds_end":null,"cds_start":null,"codons":null,"consequence_terms":["intron_variant"],"distance":null,"domains":null,"exon":null,"gene_id":"ENSG00000104064","gene_pheno":null,"gene_symbol":"GABPB1","gene_symbol_source":"HGNC","hgnc_id":"HGNC:4074","hgvsc…	NA	NA	NA
chr15:50284196	["A","G"]	NA	["GABPB1"]	[null]	6.479	NA	NA	NA	NA	1	Infinity	0.01017	Infinity	0.47525	0	0	35.321	0.023439	48.289	1.0675	378.38	NA	NA	NA	NA	[{"key":"control","value":{"mean":23.877777777777776,"stdev":7.543691665929714,"min":4.0,"max":45.0,"n":180,"sum":4298.0}},{"key":"sport","value":{"mean":37.18627450980392,"stdev":9.82466922274788,"min":21.0,"max":69.0,"n":102,"sum":3793.0}}]	[{"key":"control","value":{"mean":62.12777777777778,"stdev":22.52801479530062,"min":0.0,"max":99.0,"n":180,"sum":11183.0}},{"key":"sport","value":{"mean":88.87254901960785,"stdev":12.537529206368319,"min":46.0,"max":99.0,"n":102,"sum":9065.0}}]	0.5	0.5	0.00010289	0	1	0	100	40	0	0	1	0	47	53	0	0	intron_variant	[{"allele_num":1,"amino_acids":null,"appris":null,"biotype":"protein_coding","canonical":1,"ccds":"CCDS32239.1","cdna_start":null,"cdna_end":null,"cds_end":null,"cds_start":null,"codons":null,"consequence_terms":["intron_variant"],"distance":null,"domains":null,"exon":null,"gene_id":"ENSG00000104064","gene_pheno":null,"gene_symbol":"GABPB1","gene_symbol_source":"HGNC","hgnc_id":"HGNC:4074","hgvsc…	NA	NA	NA
chr15:50284737	["G","A"]	rs192353965	["GABPB1"]	[null]	4.002	[0.00318134]	[51]	[6]	1886	1	Infinity	0.01017	Infinity	0.47525	0	0	35.321	0.47045	1.5834	0.039709	9.0182	0.50998	1.5585	0.033725	12.944	[{"key":"control","value":{"mean":21.738888888888887,"stdev":7.92700299881423,"min":1.0,"max":42.0,"n":180,"sum":3913.0}},{"key":"sport","value":{"mean":37.1078431372549,"stdev":11.02484437020127,"min":10.0,"max":69.0,"n":102,"sum":3785.0}}]	[{"key":"control","value":{"mean":59.672222222222224,"stdev":21.969886095784112,"min":0.0,"max":99.0,"n":180,"sum":10741.0}},{"key":"sport","value":{"mean":88.08823529411765,"stdev":15.461592478908889,"min":27.0,"max":99.0,"n":102,"sum":8985.0}}]	0.50418	0.5	0.0031322	1	1	0	100	40	0	0	1	0	47	53	0	0	intron_variant	[{"allele_num":1,"amino_acids":null,"appris":null,"biotype":"protein_coding","canonical":1,"ccds":"CCDS32239.1","cdna_start":null,"cdna_end":null,"cds_end":null,"cds_start":null,"codons":null,"consequence_terms":["intron_variant"],"distance":null,"domains":null,"exon":null,"gene_id":"ENSG00000104064","gene_pheno":null,"gene_symbol":"GABPB1","gene_symbol_source":"HGNC","hgnc_id":"HGNC:4074","hgvsc…	NA	NA	NA
chr15:50284963	["T","A"]	rs11633903	["GABPB1"]	[null]	6.078	[0.530223]	[150]	[1000]	1886	0.59796	1.1597	0.66746	2.014	1	0.98044	0.54186	1.7726	0.19618	0.82737	0.62114	1.1044	0.65633	1.0807	0.79929	1.464	[{"key":"control","value":{"mean":22.511111111111113,"stdev":7.732678771787578,"min":3.0,"max":40.0,"n":180,"sum":4052.0}},{"key":"sport","value":{"mean":35.78431372549019,"stdev":9.958371639253974,"min":13.0,"max":78.0,"n":102,"sum":3650.0}}]	[{"key":"control","value":{"mean":78.32777777777778,"stdev":26.33435241816194,"min":0.0,"max":99.0,"n":180,"sum":14099.0}},{"key":"sport","value":{"mean":93.99019607843137,"stdev":12.252646851334324,"min":34.0,"max":99.0,"n":102,"sum":9587.0}}]	0.33492	0.37113	0.59585	12173	55	23	18	8	28	9	25	30	9	9	14	14	intron_variant	[{"allele_num":1,"amino_acids":null,"appris":null,"biotype":"protein_coding","canonical":1,"ccds":"CCDS32239.1","cdna_start":null,"cdna_end":null,"cds_end":null,"cds_start":null,"codons":null,"consequence_terms":["intron_variant"],"distance":null,"domains":null,"exon":null,"gene_id":"ENSG00000104064","gene_pheno":null,"gene_symbol":"GABPB1","gene_symbol_source":"HGNC","hgnc_id":"HGNC:4074","hgvsc…	NA	NA	NA
chr15:50285187	["A","G"]	NA	["GABPB1"]	[null]	6.827	NA	NA	NA	NA	1	Infinity	0.01017	Infinity	0.47525	0	0	35.321	0.0059138	337.27	4.2894	16384	NA	NA	NA	NA	[{"key":"control","value":{"mean":21.916666666666668,"stdev":7.633897359074784,"min":2.0,"max":42.0,"n":180,"sum":3945.0}},{"key":"sport","value":{"mean":39.07843137254902,"stdev":9.083152120347249,"min":19.0,"max":67.0,"n":102,"sum":3986.0}}]	[{"key":"control","value":{"mean":59.05555555555556,"stdev":20.82645812481544,"min":0.0,"max":99.0,"n":180,"sum":10630.0}},{"key":"sport","value":{"mean":91.95098039215686,"stdev":11.657176070592373,"min":51.0,"max":99.0,"n":102,"sum":9379.0}}]	0.5	0.5	1.4703e-05	0	1	0	100	40	0	0	1	0	47	53	0	0	intron_variant	[{"allele_num":1,"amino_acids":null,"appris":null,"biotype":"protein_coding","canonical":1,"ccds":"CCDS32239.1","cdna_start":null,"cdna_end":null,"cds_end":null,"cds_start":null,"codons":null,"consequence_terms":["intron_variant"],"distance":null,"domains":null,"exon":null,"gene_id":"ENSG00000104064","gene_pheno":null,"gene_symbol":"GABPB1","gene_symbol_source":"HGNC","hgnc_id":"HGNC:4074","hgvsc…	NA	NA	NA
chr15:50285597	["T","C"]	rs12440811	["GABPB1"]	[null]	9.975	[0.162778]	[150]	[307]	1886	0.85828	1.1061	0.51906	2.4969	0.70415	0.82693	0.36419	1.8693	0.92506	0.96479	0.64298	1.4083	1	1.0043	0.65645	1.4987	[{"key":"control","value":{"mean":22.072222222222223,"stdev":7.775338903335878,"min":3.0,"max":42.0,"n":180,"sum":3973.0}},{"key":"sport","value":{"mean":39.450980392156865,"stdev":9.649370040374974,"min":21.0,"max":74.0,"n":102,"sum":4024.0}}]	[{"key":"control","value":{"mean":69.94444444444444,"stdev":25.088005594135183,"min":12.0,"max":99.0,"n":180,"sum":12590.0}},{"key":"sport","value":{"mean":92.6470588235294,"stdev":14.399514601584492,"min":0.0,"max":99.0,"n":102,"sum":9450.0}}]	0.52275	0.099143	0.16832	997	23	12	73	28	5	0	11	12	34	39	3	2	intron_variant	[{"allele_num":1,"amino_acids":null,"appris":null,"biotype":"protein_coding","canonical":1,"ccds":"CCDS32239.1","cdna_start":null,"cdna_end":null,"cds_end":null,"cds_start":null,"codons":null,"consequence_terms":["intron_variant"],"distance":null,"domains":null,"exon":null,"gene_id":"ENSG00000104064","gene_pheno":null,"gene_symbol":"GABPB1","gene_symbol_source":"HGNC","hgnc_id":"HGNC:4074","hgvsc…	NA	NA	NA
chr15:50286418	["T","C"]	NA	["GABPB1"]	[null]	3.815	[0.00212089]	[50]	[4]	1886	1	Infinity	0.01017	Infinity	0.47525	0	0	35.321	0.03498	30.732	0.71072	211.87	0.39906	2.3394	0.047299	23.79	[{"key":"control","value":{"mean":20.905555555555555,"stdev":7.534142450812556,"min":6.0,"max":43.0,"n":180,"sum":3763.0}},{"key":"sport","value":{"mean":32.13725490196079,"stdev":9.787987050647981,"min":17.0,"max":60.0,"n":102,"sum":3278.0}}]	[{"key":"control","value":{"mean":55.772222222222226,"stdev":21.15493915418533,"min":0.0,"max":99.0,"n":180,"sum":10039.0}},{"key":"sport","value":{"mean":80.7843137254902,"stdev":16.71128974439689,"min":34.0,"max":99.0,"n":102,"sum":8240.0}}]	0.5	0.5	0.00016181	0	1	0	100	40	0	0	1	0	47	53	0	0	intron_variant	[{"allele_num":1,"amino_acids":null,"appris":null,"biotype":"protein_coding","canonical":1,"ccds":"CCDS32239.1","cdna_start":null,"cdna_end":null,"cds_end":null,"cds_start":null,"codons":null,"consequence_terms":["intron_variant"],"distance":null,"domains":null,"exon":null,"gene_id":"ENSG00000104064","gene_pheno":null,"gene_symbol":"GABPB1","gene_symbol_source":"HGNC","hgnc_id":"HGNC:4074","hgvsc…	NA	NA	NA
chr15:50286822	["T","A"]	NA	["GABPB1"]	[null]	0.538	NA	NA	NA	NA	1	Infinity	0.01017	Infinity	1	Infinity	0.023222	Infinity	0.23208	3.8407	0.095692	22.196	NA	NA	NA	NA	[{"key":"control","value":{"mean":20.68888888888889,"stdev":7.631287126682922,"min":1.0,"max":38.0,"n":180,"sum":3724.0}},{"key":"sport","value":{"mean":35.1078431372549,"stdev":11.264995985957096,"min":11.0,"max":69.0,"n":102,"sum":3581.0}}]	[{"key":"control","value":{"mean":55.1,"stdev":20.82362440434741,"min":0.0,"max":99.0,"n":180,"sum":9918.0}},{"key":"sport","value":{"mean":85.91176470588235,"stdev":16.7642844804279,"min":33.0,"max":99.0,"n":102,"sum":8763.0}}]	0.5	0.5	0.0012937	0	1	0	100	40	0	0	0	1	48	52	0	0	intron_variant	[{"allele_num":1,"amino_acids":null,"appris":null,"biotype":"protein_coding","canonical":1,"ccds":"CCDS32239.1","cdna_start":null,"cdna_end":null,"cds_end":null,"cds_start":null,"codons":null,"consequence_terms":["intron_variant"],"distance":null,"domains":null,"exon":null,"gene_id":"ENSG00000104064","gene_pheno":null,"gene_symbol":"GABPB1","gene_symbol_source":"HGNC","hgnc_id":"HGNC:4074","hgvsc…	NA	NA	NA
chr15:50287165	["C","T"]	rs7168233	["GABPB1"]	[null]	1.886	[0.530223]	[150]	[1000]	1886	0.50834	1.2189	0.70203	2.1177	1	0.98044	0.54186	1.7726	0.1961	0.8266	0.62056	1.1034	0.65633	1.0807	0.79929	1.464	[{"key":"control","value":{"mean":21.88888888888889,"stdev":7.09451187647411,"min":4.0,"max":44.0,"n":180,"sum":3940.0}},{"key":"sport","value":{"mean":35.8235294117647,"stdev":10.551843779695362,"min":16.0,"max":74.0,"n":102,"sum":3654.0}}]	[{"key":"control","value":{"mean":79.30555555555556,"stdev":24.49287815359628,"min":0.0,"max":99.0,"n":180,"sum":14275.0}},{"key":"sport","value":{"mean":95.0,"stdev":10.543095501089708,"min":37.0,"max":99.0,"n":102,"sum":9690.0}}]	0.33492	0.37113	0.59607	12185	55	22	18	9	28	9	25	30	9	9	14	14	intron_variant	[{"allele_num":1,"amino_acids":null,"appris":null,"biotype":"protein_coding","canonical":1,"ccds":"CCDS32239.1","cdna_start":null,"cdna_end":null,"cds_end":null,"cds_start":null,"codons":null,"consequence_terms":["intron_variant"],"distance":null,"domains":null,"exon":null,"gene_id":"ENSG00000104064","gene_pheno":null,"gene_symbol":"GABPB1","gene_symbol_source":"HGNC","hgnc_id":"HGNC:4074","hgvsc…	NA	NA	NA
chr15:50287247	["G","T"]	rs7173127	["GABPB1"]	[null]	3.657	[0.50053]	[150]	[944]	1886	0.79257	1.0822	0.62357	1.8784	1	0.99219	0.54996	1.7895	0.20095	0.83163	0.62474	1.108	0.60532	1.0801	0.7994	1.4606	[{"key":"control","value":{"mean":21.41111111111111,"stdev":7.183924097044645,"min":4.0,"max":42.0,"n":180,"sum":3854.0}},{"key":"sport","value":{"mean":34.411764705882355,"stdev":11.091732428181013,"min":13.0,"max":67.0,"n":102,"sum":3510.0}}]	[{"key":"control","value":{"mean":77.59444444444445,"stdev":25.194288863907722,"min":4.0,"max":99.0,"n":180,"sum":13967.0}},{"key":"sport","value":{"mean":93.46078431372548,"stdev":12.466167208691227,"min":37.0,"max":99.0,"n":102,"sum":9533.0}}]	0.82412	0.27962	0.56553	10993	57	22	20	9	24	9	28	29	9	11	11	13	intron_variant	[{"allele_num":1,"amino_acids":null,"appris":null,"biotype":"protein_coding","canonical":1,"ccds":"CCDS32239.1","cdna_start":null,"cdna_end":null,"cds_end":null,"cds_start":null,"codons":null,"consequence_terms":["intron_variant"],"distance":null,"domains":null,"exon":null,"gene_id":"ENSG00000104064","gene_pheno":null,"gene_symbol":"GABPB1","gene_symbol_source":"HGNC","hgnc_id":"HGNC:4074","hgvsc…	NA	NA	NA
chr15:50287861	["G","A"]	rs76817695	["GABPB1"]	[null]	2.276	[0.0116649]	[58]	[22]	1886	1	1.5936	0.15455	79.551	0.62311	2.7542	0.21692	146.65	0.78895	1.089	0.29336	2.8399	0.30904	1.7111	0.42436	5.1093	[{"key":"control","value":{"mean":24.538888888888888,"stdev":8.135221016521575,"min":6.0,"max":47.0,"n":180,"sum":4417.0}},{"key":"sport","value":{"mean":38.86274509803921,"stdev":9.74280953126334,"min":20.0,"max":61.0,"n":102,"sum":3964.0}}]	[{"key":"control","value":{"mean":63.81666666666667,"stdev":24.86998972434224,"min":0.0,"max":99.0,"n":180,"sum":11487.0}},{"key":"sport","value":{"mean":91.40196078431373,"stdev":13.109089649912478,"min":24.0,"max":99.0,"n":102,"sum":9323.0}}]	0.51387	0.51474	0.018213	8	4	1	97	39	0	0	1	3	47	50	0	0	intron_variant	[{"allele_num":1,"amino_acids":null,"appris":null,"biotype":"protein_coding","canonical":1,"ccds":"CCDS32239.1","cdna_start":null,"cdna_end":null,"cds_end":null,"cds_start":null,"codons":null,"consequence_terms":["intron_variant"],"distance":null,"domains":null,"exon":null,"gene_id":"ENSG00000104064","gene_pheno":null,"gene_symbol":"GABPB1","gene_symbol_source":"HGNC","hgnc_id":"HGNC:4074","hgvsc…	NA	NA	NA
chr15:50287871	["G","C"]	rs75916385	["GABPB1"]	[null]	3.069	[0.0116649]	[58]	[22]	1886	1	1.5936	0.15455	79.551	0.62311	2.7542	0.21692	146.65	0.78871	1.0909	0.29385	2.8446	0.30904	1.7111	0.42436	5.1093	[{"key":"control","value":{"mean":24.122222222222224,"stdev":7.981684280314359,"min":6.0,"max":47.0,"n":180,"sum":4342.0}},{"key":"sport","value":{"mean":38.61764705882353,"stdev":10.166307403790906,"min":19.0,"max":61.0,"n":102,"sum":3939.0}}]	[{"key":"control","value":{"mean":63.1,"stdev":25.03466485584427,"min":0.0,"max":99.0,"n":180,"sum":11358.0}},{"key":"sport","value":{"mean":90.34313725490196,"stdev":12.692050235373305,"min":52.0,"max":99.0,"n":102,"sum":9215.0}}]	0.51387	0.51474	0.018183	8	4	1	97	39	0	0	1	3	47	50	0	0	intron_variant	[{"allele_num":1,"amino_acids":null,"appris":null,"biotype":"protein_coding","canonical":1,"ccds":"CCDS32239.1","cdna_start":null,"cdna_end":null,"cds_end":null,"cds_start":null,"codons":null,"consequence_terms":["intron_variant"],"distance":null,"domains":null,"exon":null,"gene_id":"ENSG00000104064","gene_pheno":null,"gene_symbol":"GABPB1","gene_symbol_source":"HGNC","hgnc_id":"HGNC:4074","hgvsc…	NA	NA	NA
chr15:50289665	["A","T"]	NA	["GABPB1"]	[null]	23.8	NA	NA	NA	NA	0.28369	0	0	15.446	NaN	NaN	NaN	NaN	NA	NA	NA	NA	NA	NA	NA	NA	[{"key":"control","value":{"mean":25.032432432432433,"stdev":7.2848622778743595,"min":6.0,"max":49.0,"n":185,"sum":4631.0}},{"key":"sport","value":{"mean":38.30392156862745,"stdev":9.772700286809664,"min":18.0,"max":73.0,"n":102,"sum":3907.0}}]	[{"key":"control","value":{"mean":59.637837837837836,"stdev":19.382178375205868,"min":10.0,"max":99.0,"n":185,"sum":11033.0}},{"key":"sport","value":{"mean":89.13725490196079,"stdev":13.820302780150108,"min":44.0,"max":99.0,"n":102,"sum":9092.0}}]	0.5	0.5	NA	NA	0	1	101	39	0	0	0	0	48	53	0	0	missense_variant	[{"allele_num":1,"amino_acids":"V/E","appris":null,"biotype":"protein_coding","canonical":1,"ccds":"CCDS32239.1","cdna_start":906,"cdna_end":906,"cds_end":737,"cds_start":737,"codons":"gTg/gAg","consequence_terms":["missense_variant"],"distance":null,"domains":[{"db":"hmmpanther","name":"PTHR24193"},{"db":"hmmpanther","name":"PTHR24193"},{"db":"hmmpanther","name":"PTHR24193"}],"exon":"7/9","gene_…	NA	NA	[{"allele_num":1,"biotype":"open_chromatin_region","consequence_terms":["regulatory_region_variant"],"impact":"MODIFIER","minimised":null,"regulatory_feature_id":"ENSR00000515459","variant_allele":"T"}]
chr15:50289709	["G","A"]	NA	["GABPB1"]	[null]	2.589	[0.00742312]	[51]	[14]	1886	1	Infinity	0.01017	Infinity	1	Infinity	0.023222	Infinity	0.53613	0.35336	0.0088953	1.9959	1	0.66536	0.015659	4.4169	[{"key":"control","value":{"mean":25.264864864864865,"stdev":7.065722977725265,"min":7.0,"max":47.0,"n":185,"sum":4674.0}},{"key":"sport","value":{"mean":40.666666666666664,"stdev":11.113790526606179,"min":18.0,"max":74.0,"n":102,"sum":4148.0}}]	[{"key":"control","value":{"mean":61.94054054054054,"stdev":23.615884020849066,"min":0.0,"max":99.0,"n":185,"sum":11459.0}},{"key":"sport","value":{"mean":91.55882352941177,"stdev":12.31814660859411,"min":51.0,"max":99.0,"n":102,"sum":9339.0}}]	0.5	0.5	0.013885	9	1	0	100	40	0	0	0	1	48	52	0	0	intron_variant	[{"allele_num":1,"amino_acids":null,"appris":null,"biotype":"protein_coding","canonical":1,"ccds":"CCDS32239.1","cdna_start":null,"cdna_end":null,"cds_end":null,"cds_start":null,"codons":null,"consequence_terms":["intron_variant"],"distance":null,"domains":null,"exon":null,"gene_id":"ENSG00000104064","gene_pheno":null,"gene_symbol":"GABPB1","gene_symbol_source":"HGNC","hgnc_id":"HGNC:4074","hgvsc…	NA	NA	[{"allele_num":1,"biotype":"open_chromatin_region","consequence_terms":["regulatory_region_variant"],"impact":"MODIFIER","minimised":null,"regulatory_feature_id":"ENSR00000515459","variant_allele":"A"}]
chr15:50293190	["G","T"]	rs4774559	["GABPB1"]	[null]	0.853	[0.183457]	[150]	[346]	1886	0.50957	0.79879	0.40877	1.6032	0.58912	0.77825	0.3591	1.6759	0.64317	1.0885	0.74345	1.5581	0.84883	1.0313	0.69133	1.5073	[{"key":"control","value":{"mean":23.955555555555556,"stdev":8.181837760295819,"min":2.0,"max":47.0,"n":180,"sum":4312.0}},{"key":"sport","value":{"mean":38.666666666666664,"stdev":8.941348467557946,"min":20.0,"max":72.0,"n":102,"sum":3944.0}}]	[{"key":"control","value":{"mean":75.15555555555555,"stdev":23.7710894020031,"min":6.0,"max":99.0,"n":180,"sum":13528.0}},{"key":"sport","value":{"mean":93.59803921568627,"stdev":11.21383931727912,"min":45.0,"max":99.0,"n":102,"sum":9547.0}}]	0.91503	0.62922	0.17551	1062	30	16	67	23	4	1	14	16	31	36	3	1	intron_variant	[{"allele_num":1,"amino_acids":null,"appris":null,"biotype":"protein_coding","canonical":1,"ccds":"CCDS32239.1","cdna_start":null,"cdna_end":null,"cds_end":null,"cds_start":null,"codons":null,"consequence_terms":["intron_variant"],"distance":null,"domains":null,"exon":null,"gene_id":"ENSG00000104064","gene_pheno":null,"gene_symbol":"GABPB1","gene_symbol_source":"HGNC","hgnc_id":"HGNC:4074","hgvsc…	NA	NA	NA
chr15:50293291	["C","T"]	rs185891831	["GABPB1"]	[null]	3.776	[0.00371156]	[52]	[7]	1886	0.28369	0	0	15.446	NaN	NaN	NaN	NaN	1	0	0	4.7562	1	0	0	6.5013	[{"key":"control","value":{"mean":23.583333333333332,"stdev":8.022104877565905,"min":2.0,"max":47.0,"n":180,"sum":4245.0}},{"key":"sport","value":{"mean":37.94117647058823,"stdev":10.295462097078877,"min":16.0,"max":72.0,"n":102,"sum":3870.0}}]	[{"key":"control","value":{"mean":63.02777777777778,"stdev":22.066674359403397,"min":0.0,"max":99.0,"n":180,"sum":11345.0}},{"key":"sport","value":{"mean":88.8921568627451,"stdev":14.948871596699538,"min":37.0,"max":99.0,"n":102,"sum":9067.0}}]	0.51387	0.5	0.0038868	0	0	1	101	39	0	0	0	0	48	53	0	0	intron_variant	[{"allele_num":1,"amino_acids":null,"appris":null,"biotype":"protein_coding","canonical":1,"ccds":"CCDS32239.1","cdna_start":null,"cdna_end":null,"cds_end":null,"cds_start":null,"codons":null,"consequence_terms":["intron_variant"],"distance":null,"domains":null,"exon":null,"gene_id":"ENSG00000104064","gene_pheno":null,"gene_symbol":"GABPB1","gene_symbol_source":"HGNC","hgnc_id":"HGNC:4074","hgvsc…	NA	NA	NA
chr15:50293352	["T","C"]	rs143356993	["GABPB1"]	[null]	4.944	[0.00742312]	[52]	[14]	1886	1	1.1902	0.093954	63.285	1	1.8217	0.093433	108.83	0.74202	1.2045	0.2458	3.5834	0.22262	2.0149	0.36816	7.3048	[{"key":"control","value":{"mean":24.655555555555555,"stdev":8.280044432397041,"min":0.0,"max":47.0,"n":180,"sum":4438.0}},{"key":"sport","value":{"mean":38.98039215686274,"stdev":9.81393606167697,"min":14.0,"max":72.0,"n":102,"sum":3976.0}}]	[{"key":"control","value":{"mean":66.4,"stdev":22.35561077969765,"min":0.0,"max":99.0,"n":180,"sum":11952.0}},{"key":"sport","value":{"mean":90.59803921568627,"stdev":13.944047717343734,"min":42.0,"max":99.0,"n":102,"sum":9241.0}}]	0.51387	0.50739	0.012361	8	3	1	98	39	0	0	1	2	47	51	0	0	intron_variant	[{"allele_num":1,"amino_acids":null,"appris":null,"biotype":"protein_coding","canonical":1,"ccds":"CCDS32239.1","cdna_start":null,"cdna_end":null,"cds_end":null,"cds_start":null,"codons":null,"consequence_terms":["intron_variant"],"distance":null,"domains":null,"exon":null,"gene_id":"ENSG00000104064","gene_pheno":null,"gene_symbol":"GABPB1","gene_symbol_source":"HGNC","hgnc_id":"HGNC:4074","hgvsc…	NA	NA	NA
chr15:50294572	["T","G"]	NA	["GABPB1"]	[null]	5.289	NA	NA	NA	NA	1	Infinity	0.01017	Infinity	0.47525	0	0	35.321	NA	NA	NA	NA	NA	NA	NA	NA	[{"key":"control","value":{"mean":27.4,"stdev":7.308746662580243,"min":10.0,"max":52.0,"n":180,"sum":4932.0}},{"key":"sport","value":{"mean":41.77450980392157,"stdev":8.52551747925718,"min":10.0,"max":70.0,"n":102,"sum":4261.0}}]	[{"key":"control","value":{"mean":66.93888888888888,"stdev":22.955794206568424,"min":0.0,"max":99.0,"n":180,"sum":12049.0}},{"key":"sport","value":{"mean":94.27450980392157,"stdev":12.14225878035549,"min":30.0,"max":99.0,"n":102,"sum":9616.0}}]	0.5	0.5	NA	NA	1	0	100	40	0	0	1	0	47	53	0	0	intron_variant	[{"allele_num":1,"amino_acids":null,"appris":null,"biotype":"protein_coding","canonical":1,"ccds":"CCDS32239.1","cdna_start":null,"cdna_end":null,"cds_end":null,"cds_start":null,"codons":null,"consequence_terms":["intron_variant"],"distance":null,"domains":null,"exon":null,"gene_id":"ENSG00000104064","gene_pheno":null,"gene_symbol":"GABPB1","gene_symbol_source":"HGNC","hgnc_id":"HGNC:4074","hgvsc…	NA	NA	NA
chr15:50295139	["G","A"]	rs8024514	["GABPB1"]	[null]	1.239	[0.183457]	[150]	[346]	1886	0.50957	0.79879	0.40877	1.6032	0.58912	0.77825	0.3591	1.6759	0.6436	1.0858	0.74159	1.5541	0.84883	1.0313	0.69133	1.5073	[{"key":"control","value":{"mean":25.65,"stdev":8.34031374309944,"min":6.0,"max":55.0,"n":180,"sum":4617.0}},{"key":"sport","value":{"mean":38.372549019607845,"stdev":9.822864053237282,"min":15.0,"max":74.0,"n":102,"sum":3914.0}}]	[{"key":"control","value":{"mean":76.86111111111111,"stdev":23.50502638654334,"min":0.0,"max":99.0,"n":180,"sum":13835.0}},{"key":"sport","value":{"mean":93.22549019607843,"stdev":11.877567307822975,"min":45.0,"max":99.0,"n":102,"sum":9509.0}}]	0.91503	0.62922	0.17587	1065	30	16	67	23	4	1	14	16	31	36	3	1	intron_variant	[{"allele_num":1,"amino_acids":null,"appris":null,"biotype":"protein_coding","canonical":1,"ccds":"CCDS32239.1","cdna_start":null,"cdna_end":null,"cds_end":null,"cds_start":null,"codons":null,"consequence_terms":["intron_variant"],"distance":null,"domains":null,"exon":null,"gene_id":"ENSG00000104064","gene_pheno":null,"gene_symbol":"GABPB1","gene_symbol_source":"HGNC","hgnc_id":"HGNC:4074","hgvsc…	NA	NA	NA
chr15:50295781	["C","T"]	NA	["GABPB1"]	[null]	8.679	NA	NA	NA	NA	1	Infinity	0.01017	Infinity	0.47525	0	0	35.321	0.0059152	337.21	4.2884	16384	NA	NA	NA	NA	[{"key":"control","value":{"mean":24.683333333333334,"stdev":7.22762831855036,"min":5.0,"max":44.0,"n":180,"sum":4443.0}},{"key":"sport","value":{"mean":25.42156862745098,"stdev":7.192638222393189,"min":11.0,"max":53.0,"n":102,"sum":2593.0}}]	[{"key":"control","value":{"mean":63.272222222222226,"stdev":23.786044123849766,"min":0.0,"max":99.0,"n":180,"sum":11389.0}},{"key":"sport","value":{"mean":63.72549019607843,"stdev":17.796318666877177,"min":16.0,"max":99.0,"n":102,"sum":6500.0}}]	0.5	0.5	1.4707e-05	0	1	0	100	40	0	0	1	0	47	53	0	0	intron_variant	[{"allele_num":1,"amino_acids":null,"appris":null,"biotype":"protein_coding","canonical":1,"ccds":"CCDS32239.1","cdna_start":null,"cdna_end":null,"cds_end":null,"cds_start":null,"codons":null,"consequence_terms":["intron_variant"],"distance":null,"domains":null,"exon":null,"gene_id":"ENSG00000104064","gene_pheno":null,"gene_symbol":"GABPB1","gene_symbol_source":"HGNC","hgnc_id":"HGNC:4074","hgvsc…	NA	NA	NA
chr15:50295984	["T","C"]	rs8030952	["GABPB1"]	[null]	3.559	[0.183987]	[150]	[347]	1886	0.50957	0.79879	0.40877	1.6032	0.58912	0.77825	0.3591	1.6759	0.64345	1.0867	0.74223	1.5554	0.84921	1.0276	0.68893	1.5019	[{"key":"control","value":{"mean":22.91111111111111,"stdev":7.676290256286907,"min":2.0,"max":51.0,"n":180,"sum":4124.0}},{"key":"sport","value":{"mean":34.588235294117645,"stdev":9.860152467874656,"min":14.0,"max":65.0,"n":102,"sum":3528.0}}]	[{"key":"control","value":{"mean":72.53888888888889,"stdev":23.66604785315144,"min":6.0,"max":99.0,"n":180,"sum":13057.0}},{"key":"sport","value":{"mean":89.06862745098039,"stdev":15.607476717543326,"min":42.0,"max":99.0,"n":102,"sum":9085.0}}]	0.91503	0.62922	0.17575	1062	30	16	67	23	4	1	14	16	31	36	3	1	intron_variant	[{"allele_num":1,"amino_acids":null,"appris":null,"biotype":"protein_coding","canonical":1,"ccds":"CCDS32239.1","cdna_start":null,"cdna_end":null,"cds_end":null,"cds_start":null,"codons":null,"consequence_terms":["intron_variant"],"distance":null,"domains":null,"exon":null,"gene_id":"ENSG00000104064","gene_pheno":null,"gene_symbol":"GABPB1","gene_symbol_source":"HGNC","hgnc_id":"HGNC:4074","hgvsc…	NA	NA	NA
chr15:50296361	["A","G"]	rs6493426	["GABPB1"]	[null]	10.35	[0.291622]	[150]	[550]	1886	0.56251	1.2146	0.65868	2.2968	0.87814	1.0973	0.57578	2.1005	0.078674	0.76241	0.55486	1.037	0.74552	1.0509	0.75249	1.4541	[{"key":"control","value":{"mean":24.18888888888889,"stdev":7.687499874535779,"min":1.0,"max":48.0,"n":180,"sum":4354.0}},{"key":"sport","value":{"mean":38.794117647058826,"stdev":10.714053658166952,"min":16.0,"max":74.0,"n":102,"sum":3957.0}}]	[{"key":"control","value":{"mean":77.30555555555556,"stdev":23.50037759087246,"min":0.0,"max":99.0,"n":180,"sum":13915.0}},{"key":"sport","value":{"mean":94.12745098039215,"stdev":10.683202472626267,"min":45.0,"max":99.0,"n":102,"sum":9601.0}}]	0.92105	0.73095	0.36202	4516	45	15	48	22	8	3	22	23	23	25	3	5	intron_variant	[{"allele_num":1,"amino_acids":null,"appris":null,"biotype":"protein_coding","canonical":1,"ccds":"CCDS32239.1","cdna_start":null,"cdna_end":null,"cds_end":null,"cds_start":null,"codons":null,"consequence_terms":["intron_variant"],"distance":null,"domains":null,"exon":null,"gene_id":"ENSG00000104064","gene_pheno":null,"gene_symbol":"GABPB1","gene_symbol_source":"HGNC","hgnc_id":"HGNC:4074","hgvsc…	NA	NA	NA
chr15:50296361	["A","T"]	rs6493426	["GABPB1"]	[null]	9.887	NA	NA	NA	NA	NaN	NaN	NaN	NaN	NaN	NaN	NaN	NaN	1	0	0	82.391	NA	NA	NA	NA	[{"key":"control","value":{"mean":24.18888888888889,"stdev":7.687499874535779,"min":1.0,"max":48.0,"n":180,"sum":4354.0}},{"key":"sport","value":{"mean":38.794117647058826,"stdev":10.714053658166952,"min":16.0,"max":74.0,"n":102,"sum":3957.0}}]	[{"key":"control","value":{"mean":77.30555555555556,"stdev":23.50037759087246,"min":0.0,"max":99.0,"n":180,"sum":13915.0}},{"key":"sport","value":{"mean":94.12745098039215,"stdev":10.683202472626267,"min":45.0,"max":99.0,"n":102,"sum":9601.0}}]	0.92105	0.73095	0.00025001	0	0	0	101	40	0	0	0	0	48	53	0	0	intron_variant	[{"allele_num":1,"amino_acids":null,"appris":null,"biotype":"protein_coding","canonical":1,"ccds":"CCDS32239.1","cdna_start":null,"cdna_end":null,"cds_end":null,"cds_start":null,"codons":null,"consequence_terms":["intron_variant"],"distance":null,"domains":null,"exon":null,"gene_id":"ENSG00000104064","gene_pheno":null,"gene_symbol":"GABPB1","gene_symbol_source":"HGNC","hgnc_id":"HGNC:4074","hgvsc…	NA	NA	NA
chr15:50299202	["C","A"]	NA	["GABPB1"]	[null]	1.807	NA	NA	NA	NA	1	Infinity	0.01017	Infinity	1	Infinity	0.023222	Infinity	0.057596	17.8	0.42639	113.08	NA	NA	NA	NA	[{"key":"control","value":{"mean":25.516666666666666,"stdev":7.925679080614405,"min":5.0,"max":57.0,"n":180,"sum":4593.0}},{"key":"sport","value":{"mean":38.09803921568628,"stdev":11.328871501109827,"min":19.0,"max":75.0,"n":102,"sum":3886.0}}]	[{"key":"control","value":{"mean":66.59444444444445,"stdev":19.97490014499371,"min":14.0,"max":99.0,"n":180,"sum":11987.0}},{"key":"sport","value":{"mean":90.17647058823529,"stdev":13.329468874806283,"min":42.0,"max":99.0,"n":102,"sum":9198.0}}]	0.5	0.5	0.00027936	0	1	0	100	40	0	0	0	1	48	52	0	0	intron_variant	[{"allele_num":1,"amino_acids":null,"appris":null,"biotype":"protein_coding","canonical":1,"ccds":"CCDS32239.1","cdna_start":null,"cdna_end":null,"cds_end":null,"cds_start":null,"codons":null,"consequence_terms":["intron_variant"],"distance":null,"domains":null,"exon":null,"gene_id":"ENSG00000104064","gene_pheno":null,"gene_symbol":"GABPB1","gene_symbol_source":"HGNC","hgnc_id":"HGNC:4074","hgvsc…	NA	NA	NA
chr15:50299754	["A","G"]	rs8042053	["GABPB1"]	[null]	10.28	[0.183457]	[150]	[346]	1886	0.50957	0.79879	0.40877	1.6032	0.58912	0.77825	0.3591	1.6759	0.64344	1.0868	0.74227	1.5555	0.84883	1.0313	0.69133	1.5073	[{"key":"control","value":{"mean":25.694444444444443,"stdev":7.59319667876904,"min":11.0,"max":49.0,"n":180,"sum":4625.0}},{"key":"sport","value":{"mean":38.088235294117645,"stdev":9.584610766874151,"min":12.0,"max":60.0,"n":102,"sum":3885.0}}]	[{"key":"control","value":{"mean":77.03333333333333,"stdev":22.441999316757265,"min":0.0,"max":99.0,"n":180,"sum":13866.0}},{"key":"sport","value":{"mean":92.36274509803921,"stdev":12.635764070324642,"min":36.0,"max":99.0,"n":102,"sum":9421.0}}]	0.58606	0.62922	0.17574	1064	30	16	67	23	4	1	14	16	31	36	3	1	intron_variant	[{"allele_num":1,"amino_acids":null,"appris":null,"biotype":"protein_coding","canonical":1,"ccds":"CCDS32239.1","cdna_start":null,"cdna_end":null,"cds_end":null,"cds_start":null,"codons":null,"consequence_terms":["intron_variant"],"distance":null,"domains":null,"exon":null,"gene_id":"ENSG00000104064","gene_pheno":null,"gene_symbol":"GABPB1","gene_symbol_source":"HGNC","hgnc_id":"HGNC:4074","hgvsc…	NA	NA	NA
chr15:50300333	["C","A"]	rs370515262	["GABPB1"]	[null]	0.328	[0.0127253]	[50]	[24]	1886	1	0.79067	0.040627	47.191	1	0.90521	0.011426	71.722	0.67258	1.2779	0.15332	4.6996	1	0.77594	0.088241	3.164	[{"key":"control","value":{"mean":23.988888888888887,"stdev":6.728867239066883,"min":9.0,"max":42.0,"n":180,"sum":4318.0}},{"key":"sport","value":{"mean":28.58823529411765,"stdev":6.97242881300912,"min":15.0,"max":57.0,"n":102,"sum":2916.0}}]	[{"key":"control","value":{"mean":63.01111111111111,"stdev":22.03380959870758,"min":0.0,"max":99.0,"n":180,"sum":11342.0}},{"key":"sport","value":{"mean":76.08823529411765,"stdev":16.76779297342194,"min":28.0,"max":99.0,"n":102,"sum":7761.0}}]	0.50834	0.50246	0.0077647	4	2	1	99	39	0	0	1	1	47	52	0	0	intron_variant	[{"allele_num":1,"amino_acids":null,"appris":null,"biotype":"protein_coding","canonical":1,"ccds":"CCDS32239.1","cdna_start":null,"cdna_end":null,"cds_end":null,"cds_start":null,"codons":null,"consequence_terms":["intron_variant"],"distance":null,"domains":null,"exon":null,"gene_id":"ENSG00000104064","gene_pheno":null,"gene_symbol":"GABPB1","gene_symbol_source":"HGNC","hgnc_id":"HGNC:4074","hgvsc…	NA	NA	NA
chr15:50300346	["C","T"]	rs2081628	["GABPB1"]	[null]	2.118	[0.501062]	[150]	[944]	1884	0.89502	1.061	0.61139	1.8416	0.88875	0.95557	0.52964	1.7229	0.15569	0.81727	0.61389	1.0887	0.71204	1.0567	0.78207	1.4287	[{"key":"control","value":{"mean":20.433333333333334,"stdev":6.860596022050691,"min":4.0,"max":41.0,"n":180,"sum":3678.0}},{"key":"sport","value":{"mean":26.274509803921568,"stdev":7.203154078685006,"min":10.0,"max":57.0,"n":102,"sum":2680.0}}]	[{"key":"control","value":{"mean":75.90555555555555,"stdev":27.219824724356524,"min":0.0,"max":99.0,"n":180,"sum":13663.0}},{"key":"sport","value":{"mean":86.19607843137256,"stdev":19.40185922750821,"min":0.0,"max":99.0,"n":102,"sum":8792.0}}]	0.82412	0.20119	0.56493	10931	58	22	20	9	23	9	28	30	9	11	11	12	intron_variant	[{"allele_num":1,"amino_acids":null,"appris":null,"biotype":"protein_coding","canonical":1,"ccds":"CCDS32239.1","cdna_start":null,"cdna_end":null,"cds_end":null,"cds_start":null,"codons":null,"consequence_terms":["intron_variant"],"distance":null,"domains":null,"exon":null,"gene_id":"ENSG00000104064","gene_pheno":null,"gene_symbol":"GABPB1","gene_symbol_source":"HGNC","hgnc_id":"HGNC:4074","hgvsc…	NA	NA	NA
chr15:50301220	["C","A"]	rs80042819	["GABPB1"]	[null]	32	NA	NA	NA	NA	1	Infinity	0.074187	Infinity	0.22462	0	0	4.8122	0.16331	2.8008	0.33497	10.359	NA	NA	NA	NA	[{"key":"control","value":{"mean":25.124324324324323,"stdev":7.7683142073775215,"min":0.0,"max":46.0,"n":185,"sum":4648.0}},{"key":"sport","value":{"mean":37.90196078431372,"stdev":10.983507961289838,"min":19.0,"max":62.0,"n":102,"sum":3866.0}}]	[{"key":"control","value":{"mean":66.42702702702702,"stdev":21.314031016878484,"min":0.0,"max":99.0,"n":185,"sum":12289.0}},{"key":"sport","value":{"mean":87.49019607843137,"stdev":14.848083720050564,"min":40.0,"max":99.0,"n":102,"sum":8924.0}}]	0.5	0.50246	0.0035576	0	2	0	99	40	0	0	2	0	46	53	0	0	splice_donor_variant	[{"allele_num":1,"amino_acids":null,"appris":null,"biotype":"protein_coding","canonical":1,"ccds":"CCDS32239.1","cdna_start":null,"cdna_end":null,"cds_end":null,"cds_start":null,"codons":null,"consequence_terms":["splice_donor_variant"],"distance":null,"domains":null,"exon":null,"gene_id":"ENSG00000104064","gene_pheno":null,"gene_symbol":"GABPB1","gene_symbol_source":"HGNC","hgnc_id":"HGNC:4074",…	NA	NA	NA
chr15:50301330	["A","G"]	rs146967487	["GABPB1"]	[null]	8.442	[0.00371156]	[46]	[7]	1886	1	Infinity	0.01017	Infinity	1	Infinity	0.023222	Infinity	0.16551	5.6357	0.1397	32.969	0.55755	1.3353	0.029487	10.479	[{"key":"control","value":{"mean":25.4,"stdev":8.357032966310474,"min":3.0,"max":46.0,"n":185,"sum":4699.0}},{"key":"sport","value":{"mean":37.05882352941177,"stdev":10.868035096152905,"min":12.0,"max":62.0,"n":102,"sum":3780.0}}]	[{"key":"control","value":{"mean":67.28648648648648,"stdev":22.28656318201695,"min":0.0,"max":99.0,"n":185,"sum":12448.0}},{"key":"sport","value":{"mean":87.01960784313725,"stdev":15.040455505302898,"min":33.0,"max":99.0,"n":102,"sum":8876.0}}]	0.5	0.5	0.00088194	1	1	0	100	40	0	0	0	1	48	52	0	0	synonymous_variant	[{"allele_num":1,"amino_acids":"S","appris":null,"biotype":"protein_coding","canonical":1,"ccds":"CCDS32239.1","cdna_start":679,"cdna_end":679,"cds_end":510,"cds_start":510,"codons":"agT/agC","consequence_terms":["synonymous_variant"],"distance":null,"domains":[{"db":"hmmpanther","name":"PTHR24193"},{"db":"hmmpanther","name":"PTHR24193"}],"exon":"5/9","gene_id":"ENSG00000104064","gene_pheno":null…	NA	NA	NA
chr15:50301489	["G","A"]	NA	["GABPB1"]	[null]	7.736	NA	NA	NA	NA	1	Infinity	0.01017	Infinity	0.47525	0	0	35.321	NA	NA	NA	NA	NA	NA	NA	NA	[{"key":"control","value":{"mean":25.978378378378377,"stdev":8.053843639551443,"min":4.0,"max":50.0,"n":185,"sum":4806.0}},{"key":"sport","value":{"mean":37.5,"stdev":10.034010790756586,"min":12.0,"max":62.0,"n":102,"sum":3825.0}}]	[{"key":"control","value":{"mean":69.38378378378378,"stdev":21.066400987065762,"min":0.0,"max":99.0,"n":185,"sum":12836.0}},{"key":"sport","value":{"mean":89.44117647058823,"stdev":13.887908077632877,"min":36.0,"max":99.0,"n":102,"sum":9123.0}}]	0.5	0.5	NA	NA	1	0	100	40	0	0	1	0	47	53	0	0	intron_variant	[{"allele_num":1,"amino_acids":null,"appris":null,"biotype":"protein_coding","canonical":1,"ccds":"CCDS32239.1","cdna_start":null,"cdna_end":null,"cds_end":null,"cds_start":null,"codons":null,"consequence_terms":["intron_variant"],"distance":null,"domains":null,"exon":null,"gene_id":"ENSG00000104064","gene_pheno":null,"gene_symbol":"GABPB1","gene_symbol_source":"HGNC","hgnc_id":"HGNC:4074","hgvsc…	NA	NA	NA
chr15:50301801	["T","C"]	rs148461834	["GABPB1"]	[null]	0.041	[0.014316]	[55]	[27]	1886	0.32618	Infinity	0.36352	Infinity	1	1.3668	0.1531	16.691	0.43483	1.3305	0.42652	3.1659	0.22894	1.7469	0.51943	4.6733	[{"key":"control","value":{"mean":28.63888888888889,"stdev":7.324816181909649,"min":11.0,"max":53.0,"n":180,"sum":5155.0}},{"key":"sport","value":{"mean":36.23529411764706,"stdev":9.1353402016438,"min":16.0,"max":62.0,"n":102,"sum":3696.0}}]	[{"key":"control","value":{"mean":68.03888888888889,"stdev":26.468296316093763,"min":0.0,"max":99.0,"n":180,"sum":12247.0}},{"key":"sport","value":{"mean":88.07843137254902,"stdev":15.374212094914306,"min":37.0,"max":99.0,"n":102,"sum":8984.0}}]	0.50418	0.52445	0.018719	7	5	0	96	40	0	0	2	3	46	50	0	0	intron_variant	[{"allele_num":1,"amino_acids":null,"appris":null,"biotype":"protein_coding","canonical":1,"ccds":"CCDS32239.1","cdna_start":null,"cdna_end":null,"cds_end":null,"cds_start":null,"codons":null,"consequence_terms":["intron_variant"],"distance":null,"domains":null,"exon":null,"gene_id":"ENSG00000104064","gene_pheno":null,"gene_symbol":"GABPB1","gene_symbol_source":"HGNC","hgnc_id":"HGNC:4074","hgvsc…	NA	NA	NA
chr15:50302000	["C","T"]	NA	["GABPB1"]	[null]	12.48	NA	NA	NA	NA	1	Infinity	0.01017	Infinity	0.47525	0	0	35.321	0.014719	84.334	1.7092	862.85	NA	NA	NA	NA	[{"key":"control","value":{"mean":25.45,"stdev":8.25178431882732,"min":8.0,"max":48.0,"n":180,"sum":4581.0}},{"key":"sport","value":{"mean":32.950980392156865,"stdev":8.668601727013211,"min":19.0,"max":62.0,"n":102,"sum":3361.0}}]	[{"key":"control","value":{"mean":66.0,"stdev":22.84269880922324,"min":0.0,"max":99.0,"n":180,"sum":11880.0}},{"key":"sport","value":{"mean":83.05882352941177,"stdev":15.123558773928366,"min":51.0,"max":99.0,"n":102,"sum":8472.0}}]	0.5	0.50246	5.8813e-05	0	1	0	100	40	0	0	1	0	47	53	0	0	intron_variant	[{"allele_num":1,"amino_acids":null,"appris":null,"biotype":"protein_coding","canonical":1,"ccds":"CCDS32239.1","cdna_start":null,"cdna_end":null,"cds_end":null,"cds_start":null,"codons":null,"consequence_terms":["intron_variant"],"distance":null,"domains":null,"exon":null,"gene_id":"ENSG00000104064","gene_pheno":null,"gene_symbol":"GABPB1","gene_symbol_source":"HGNC","hgnc_id":"HGNC:4074","hgvsc…	NA	NA	NA
chr15:50302083	["C","T"]	rs117332659	["GABPB1"]	[null]	0.958	[0.0127253]	[56]	[24]	1886	1	0.79067	0.040627	47.191	1	0.90521	0.011426	71.722	0.67224	1.2802	0.15359	4.7082	1	0.77594	0.088241	3.164	[{"key":"control","value":{"mean":24.5,"stdev":8.297590011563598,"min":7.0,"max":54.0,"n":180,"sum":4410.0}},{"key":"sport","value":{"mean":34.76470588235294,"stdev":9.795133315999358,"min":13.0,"max":65.0,"n":102,"sum":3546.0}}]	[{"key":"control","value":{"mean":63.46666666666667,"stdev":22.488861440475116,"min":0.0,"max":99.0,"n":180,"sum":11424.0}},{"key":"sport","value":{"mean":84.5,"stdev":16.706667683833277,"min":24.0,"max":99.0,"n":102,"sum":8619.0}}]	0.50834	0.50246	0.0077507	4	2	1	99	39	0	0	1	1	47	52	0	0	intron_variant	[{"allele_num":1,"amino_acids":null,"appris":null,"biotype":"protein_coding","canonical":1,"ccds":"CCDS32239.1","cdna_start":null,"cdna_end":null,"cds_end":null,"cds_start":null,"codons":null,"consequence_terms":["intron_variant"],"distance":null,"domains":null,"exon":null,"gene_id":"ENSG00000104064","gene_pheno":null,"gene_symbol":"GABPB1","gene_symbol_source":"HGNC","hgnc_id":"HGNC:4074","hgvsc…	NA	NA	NA
chr15:50302227	["C","T"]	rs142606659	["GABPB1"]	[null]	0.471	NA	NA	NA	NA	0.28369	0	0	15.446	NaN	NaN	NaN	NaN	1	0	0	77.105	NA	NA	NA	NA	[{"key":"control","value":{"mean":25.36111111111111,"stdev":7.9454836150194925,"min":6.0,"max":54.0,"n":180,"sum":4565.0}},{"key":"sport","value":{"mean":37.3235294117647,"stdev":9.771067500138985,"min":17.0,"max":65.0,"n":102,"sum":3807.0}}]	[{"key":"control","value":{"mean":67.19444444444444,"stdev":21.486196401468302,"min":0.0,"max":99.0,"n":180,"sum":12095.0}},{"key":"sport","value":{"mean":89.02941176470588,"stdev":15.409098332436148,"min":19.0,"max":99.0,"n":102,"sum":9081.0}}]	0.50418	0.5	0.00026458	0	0	1	101	39	0	0	0	0	48	53	0	0	intron_variant	[{"allele_num":1,"amino_acids":null,"appris":null,"biotype":"protein_coding","canonical":1,"ccds":"CCDS32239.1","cdna_start":null,"cdna_end":null,"cds_end":null,"cds_start":null,"codons":null,"consequence_terms":["intron_variant"],"distance":null,"domains":null,"exon":null,"gene_id":"ENSG00000104064","gene_pheno":null,"gene_symbol":"GABPB1","gene_symbol_source":"HGNC","hgnc_id":"HGNC:4074","hgvsc…	NA	NA	NA
chr15:50302331	["G","T"]	NA	["GABPB1"]	[null]	8.705	NA	NA	NA	NA	1	Infinity	0.01017	Infinity	1	Infinity	0.023222	Infinity	0.0088649	167.97	2.8511	3404.1	NA	NA	NA	NA	[{"key":"control","value":{"mean":25.67222222222222,"stdev":6.874130697004975,"min":12.0,"max":48.0,"n":180,"sum":4621.0}},{"key":"sport","value":{"mean":36.23529411764706,"stdev":10.607226976414767,"min":8.0,"max":65.0,"n":102,"sum":3696.0}}]	[{"key":"control","value":{"mean":63.388888888888886,"stdev":24.931993923223526,"min":0.0,"max":99.0,"n":180,"sum":11410.0}},{"key":"sport","value":{"mean":85.41176470588235,"stdev":17.69588017921647,"min":24.0,"max":99.0,"n":102,"sum":8712.0}}]	0.5	0.5	2.9431e-05	0	1	0	100	40	0	0	0	1	48	52	0	0	intron_variant	[{"allele_num":1,"amino_acids":null,"appris":null,"biotype":"protein_coding","canonical":1,"ccds":"CCDS32239.1","cdna_start":null,"cdna_end":null,"cds_end":null,"cds_start":null,"codons":null,"consequence_terms":["intron_variant"],"distance":null,"domains":null,"exon":null,"gene_id":"ENSG00000104064","gene_pheno":null,"gene_symbol":"GABPB1","gene_symbol_source":"HGNC","hgnc_id":"HGNC:4074","hgvsc…	NA	NA	NA
chr15:50302855	["G","A"]	NA	["GABPB1"]	[null]	0.615	NA	NA	NA	NA	0.28369	0	0	15.446	NaN	NaN	NaN	NaN	1	0	0	10894	NA	NA	NA	NA	[{"key":"control","value":{"mean":24.875675675675677,"stdev":7.769010003556068,"min":6.0,"max":59.0,"n":185,"sum":4602.0}},{"key":"sport","value":{"mean":39.509803921568626,"stdev":9.738487520002248,"min":21.0,"max":68.0,"n":102,"sum":4030.0}}]	[{"key":"control","value":{"mean":64.30810810810812,"stdev":23.643002260292675,"min":0.0,"max":99.0,"n":185,"sum":11897.0}},{"key":"sport","value":{"mean":92.25490196078431,"stdev":14.966424039155086,"min":0.0,"max":99.0,"n":102,"sum":9410.0}}]	0.51349	0.5	1.4707e-05	0	0	1	101	39	0	0	0	0	48	53	0	0	intron_variant	[{"allele_num":1,"amino_acids":null,"appris":null,"biotype":"protein_coding","canonical":1,"ccds":"CCDS32239.1","cdna_start":null,"cdna_end":null,"cds_end":null,"cds_start":null,"codons":null,"consequence_terms":["intron_variant"],"distance":null,"domains":null,"exon":null,"gene_id":"ENSG00000104064","gene_pheno":null,"gene_symbol":"GABPB1","gene_symbol_source":"HGNC","hgnc_id":"HGNC:4074","hgvsc…	NA	NA	NA
chr15:50302924	["G","A"]	NA	["GABPB1"]	[null]	13.16	NA	NA	NA	NA	1	Infinity	0.01017	Infinity	1	Infinity	0.023222	Infinity	NA	NA	NA	NA	NA	NA	NA	NA	[{"key":"control","value":{"mean":25.486486486486488,"stdev":8.340139416883906,"min":6.0,"max":59.0,"n":185,"sum":4715.0}},{"key":"sport","value":{"mean":40.09803921568628,"stdev":10.6186201643406,"min":19.0,"max":68.0,"n":102,"sum":4090.0}}]	[{"key":"control","value":{"mean":66.33513513513513,"stdev":22.054627708490486,"min":0.0,"max":99.0,"n":185,"sum":12272.0}},{"key":"sport","value":{"mean":89.7843137254902,"stdev":16.017531725214205,"min":24.0,"max":99.0,"n":102,"sum":9158.0}}]	0.5	0.5	NA	NA	1	0	100	40	0	0	0	1	48	52	0	0	splice_region_variant	[{"allele_num":1,"amino_acids":null,"appris":null,"biotype":"protein_coding","canonical":1,"ccds":"CCDS32239.1","cdna_start":null,"cdna_end":null,"cds_end":null,"cds_start":null,"codons":null,"consequence_terms":["splice_region_variant","intron_variant"],"distance":null,"domains":null,"exon":null,"gene_id":"ENSG00000104064","gene_pheno":null,"gene_symbol":"GABPB1","gene_symbol_source":"HGNC","hgn…	NA	NA	NA
chr15:50303873	["T","C"]	rs7164798	["GABPB1"]	[null]	0.8	[0.183457]	[150]	[346]	1886	0.50957	0.79879	0.40877	1.6032	0.58912	0.77825	0.3591	1.6759	0.64355	1.0861	0.7418	1.5545	0.84883	1.0313	0.69133	1.5073	[{"key":"control","value":{"mean":24.410810810810812,"stdev":8.020506952494843,"min":3.0,"max":54.0,"n":185,"sum":4516.0}},{"key":"sport","value":{"mean":33.14705882352941,"stdev":9.581842569973455,"min":13.0,"max":63.0,"n":102,"sum":3381.0}}]	[{"key":"control","value":{"mean":74.14054054054054,"stdev":24.71462483609446,"min":3.0,"max":99.0,"n":185,"sum":13716.0}},{"key":"sport","value":{"mean":85.94117647058823,"stdev":17.005087779268404,"min":25.0,"max":99.0,"n":102,"sum":8766.0}}]	0.91226	0.62922	0.17583	1064	30	16	67	23	4	1	14	16	31	36	3	1	intron_variant	[{"allele_num":1,"amino_acids":null,"appris":null,"biotype":"protein_coding","canonical":1,"ccds":"CCDS32239.1","cdna_start":null,"cdna_end":null,"cds_end":null,"cds_start":null,"codons":null,"consequence_terms":["intron_variant"],"distance":null,"domains":null,"exon":null,"gene_id":"ENSG00000104064","gene_pheno":null,"gene_symbol":"GABPB1","gene_symbol_source":"HGNC","hgnc_id":"HGNC:4074","hgvsc…	NA	NA	NA
chr15:50303924	["G","A"]	rs117061984	["GABPB1"]	[null]	0.012	[0.0440085]	[150]	[83]	1886	1	1.0582	0.24573	6.354	0.48146	0.53175	0.080349	2.8197	0.85714	1.0072	0.42829	2.0274	1	0.89582	0.36876	1.8862	[{"key":"control","value":{"mean":24.616216216216216,"stdev":8.20604633753619,"min":3.0,"max":52.0,"n":185,"sum":4554.0}},{"key":"sport","value":{"mean":33.470588235294116,"stdev":9.950569874657928,"min":14.0,"max":64.0,"n":102,"sum":3414.0}}]	[{"key":"control","value":{"mean":64.83243243243243,"stdev":23.44099036342977,"min":0.0,"max":99.0,"n":185,"sum":11994.0}},{"key":"sport","value":{"mean":84.31372549019608,"stdev":16.078837871475457,"min":42.0,"max":99.0,"n":102,"sum":8600.0}}]	0.58409	0.56642	0.039332	60	8	3	93	37	0	0	5	3	43	50	0	0	intron_variant	[{"allele_num":1,"amino_acids":null,"appris":null,"biotype":"protein_coding","canonical":1,"ccds":"CCDS32239.1","cdna_start":null,"cdna_end":null,"cds_end":null,"cds_start":null,"codons":null,"consequence_terms":["intron_variant"],"distance":null,"domains":null,"exon":null,"gene_id":"ENSG00000104064","gene_pheno":null,"gene_symbol":"GABPB1","gene_symbol_source":"HGNC","hgnc_id":"HGNC:4074","hgvsc…	NA	NA	NA
chr15:50304162	["C","T"]	rs143757494	["GABPB1"]	[null]	0.736	[0.00583864]	[47]	[11]	1884	1	Infinity	0.074187	Infinity	0.22462	0	0	4.8122	0.66846	1.3072	0.15682	4.8079	0.36331	1.7022	0.18208	7.881	[{"key":"control","value":{"mean":24.09189189189189,"stdev":8.046969494310684,"min":3.0,"max":52.0,"n":185,"sum":4457.0}},{"key":"sport","value":{"mean":35.970588235294116,"stdev":11.34957534176029,"min":14.0,"max":81.0,"n":102,"sum":3669.0}}]	[{"key":"control","value":{"mean":61.8054054054054,"stdev":23.205427440008158,"min":0.0,"max":99.0,"n":185,"sum":11434.0}},{"key":"sport","value":{"mean":82.48039215686275,"stdev":20.586846358378185,"min":0.0,"max":99.0,"n":102,"sum":8413.0}}]	0.50407	0.50246	0.007592	1	2	0	99	40	0	0	2	0	46	53	0	0	intron_variant	[{"allele_num":1,"amino_acids":null,"appris":null,"biotype":"protein_coding","canonical":1,"ccds":"CCDS32239.1","cdna_start":null,"cdna_end":null,"cds_end":null,"cds_start":null,"codons":null,"consequence_terms":["intron_variant"],"distance":null,"domains":null,"exon":null,"gene_id":"ENSG00000104064","gene_pheno":null,"gene_symbol":"GABPB1","gene_symbol_source":"HGNC","hgnc_id":"HGNC:4074","hgvsc…	NA	NA	NA
chr15:50304173	["T","C"]	rs77189483	["GABPB1"]	[null]	3.513	[0.0137858]	[77]	[26]	1886	0.6244	0.58916	0.06619	7.18	1	1.8217	0.093433	108.83	0.49709	0.58911	0.12037	1.7497	0.75558	1.0785	0.20708	3.5667	[{"key":"control","value":{"mean":24.037837837837838,"stdev":7.948052671629746,"min":4.0,"max":52.0,"n":185,"sum":4447.0}},{"key":"sport","value":{"mean":36.490196078431374,"stdev":11.145864526360647,"min":18.0,"max":81.0,"n":102,"sum":3722.0}}]	[{"key":"control","value":{"mean":63.79459459459459,"stdev":22.27811853312993,"min":0.0,"max":99.0,"n":185,"sum":11802.0}},{"key":"sport","value":{"mean":83.65686274509804,"stdev":20.94085747351954,"min":0.0,"max":99.0,"n":102,"sum":8533.0}}]	0.53717	0.50739	0.024951	17	3	2	98	38	0	0	1	2	47	51	0	0	intron_variant	[{"allele_num":1,"amino_acids":null,"appris":null,"biotype":"protein_coding","canonical":1,"ccds":"CCDS32239.1","cdna_start":null,"cdna_end":null,"cds_end":null,"cds_start":null,"codons":null,"consequence_terms":["intron_variant"],"distance":null,"domains":null,"exon":null,"gene_id":"ENSG00000104064","gene_pheno":null,"gene_symbol":"GABPB1","gene_symbol_source":"HGNC","hgnc_id":"HGNC:4074","hgvsc…	NA	NA	NA
chr15:50304283	["T","C"]	rs148178956	["GABPB1"]	[null]	3.942	[0.00212089]	[81]	[4]	1886	0.48762	0.39453	0.0049908	31.239	1	Infinity	0.023222	Infinity	0.55953	1.2258	0.030774	6.9651	0.39906	2.3394	0.047299	23.79	[{"key":"control","value":{"mean":25.491891891891893,"stdev":7.885065540812409,"min":8.0,"max":52.0,"n":185,"sum":4716.0}},{"key":"sport","value":{"mean":42.333333333333336,"stdev":10.025783753367163,"min":22.0,"max":81.0,"n":102,"sum":4318.0}}]	[{"key":"control","value":{"mean":65.48108108108109,"stdev":24.076026405532797,"min":0.0,"max":99.0,"n":185,"sum":12114.0}},{"key":"sport","value":{"mean":90.86274509803921,"stdev":19.832652426449595,"min":0.0,"max":99.0,"n":102,"sum":9268.0}}]	0.53717	0.5	0.0040421	0	1	1	100	39	0	0	0	1	48	52	0	0	intron_variant	[{"allele_num":1,"amino_acids":null,"appris":null,"biotype":"protein_coding","canonical":1,"ccds":"CCDS32239.1","cdna_start":null,"cdna_end":null,"cds_end":null,"cds_start":null,"codons":null,"consequence_terms":["intron_variant"],"distance":null,"domains":null,"exon":null,"gene_id":"ENSG00000104064","gene_pheno":null,"gene_symbol":"GABPB1","gene_symbol_source":"HGNC","hgnc_id":"HGNC:4074","hgvsc…	NA	NA	NA
chr15:50304933	["T","C"]	NA	["GABPB1"]	[null]	14.59	NA	NA	NA	NA	1	Infinity	0.01017	Infinity	1	Infinity	0.023222	Infinity	NA	NA	NA	NA	NA	NA	NA	NA	[{"key":"control","value":{"mean":23.433333333333334,"stdev":7.981297583169733,"min":3.0,"max":63.0,"n":180,"sum":4218.0}},{"key":"sport","value":{"mean":41.509803921568626,"stdev":11.052233469640212,"min":19.0,"max":77.0,"n":102,"sum":4234.0}}]	[{"key":"control","value":{"mean":62.294444444444444,"stdev":20.634032627412797,"min":0.0,"max":99.0,"n":180,"sum":11213.0}},{"key":"sport","value":{"mean":93.07843137254902,"stdev":11.95226311699335,"min":54.0,"max":99.0,"n":102,"sum":9494.0}}]	0.5	0.5	NA	NA	1	0	100	40	0	0	0	1	48	52	0	0	intron_variant	[{"allele_num":1,"amino_acids":null,"appris":null,"biotype":"protein_coding","canonical":1,"ccds":"CCDS32239.1","cdna_start":null,"cdna_end":null,"cds_end":null,"cds_start":null,"codons":null,"consequence_terms":["intron_variant"],"distance":null,"domains":null,"exon":null,"gene_id":"ENSG00000104064","gene_pheno":null,"gene_symbol":"GABPB1","gene_symbol_source":"HGNC","hgnc_id":"HGNC:4074","hgvsc…	NA	NA	[{"allele_num":1,"biotype":"open_chromatin_region","consequence_terms":["regulatory_region_variant"],"impact":"MODIFIER","minimised":null,"regulatory_feature_id":"ENSR00000076471","variant_allele":"C"}]
chr15:50304938	["G","T"]	NA	["GABPB1"]	[null]	5.557	NA	NA	NA	NA	1	Infinity	0.01017	Infinity	0.47525	0	0	35.321	NA	NA	NA	NA	NA	NA	NA	NA	[{"key":"control","value":{"mean":23.5,"stdev":8.040522371090077,"min":3.0,"max":63.0,"n":180,"sum":4230.0}},{"key":"sport","value":{"mean":41.14705882352941,"stdev":11.132356178930806,"min":18.0,"max":77.0,"n":102,"sum":4197.0}}]	[{"key":"control","value":{"mean":62.13333333333333,"stdev":20.72341670671128,"min":0.0,"max":99.0,"n":180,"sum":11184.0}},{"key":"sport","value":{"mean":91.8921568627451,"stdev":12.119427656473409,"min":54.0,"max":99.0,"n":102,"sum":9373.0}}]	0.5	0.5	NA	NA	1	0	100	40	0	0	1	0	47	53	0	0	intron_variant	[{"allele_num":1,"amino_acids":null,"appris":null,"biotype":"protein_coding","canonical":1,"ccds":"CCDS32239.1","cdna_start":null,"cdna_end":null,"cds_end":null,"cds_start":null,"codons":null,"consequence_terms":["intron_variant"],"distance":null,"domains":null,"exon":null,"gene_id":"ENSG00000104064","gene_pheno":null,"gene_symbol":"GABPB1","gene_symbol_source":"HGNC","hgnc_id":"HGNC:4074","hgvsc…	NA	NA	[{"allele_num":1,"biotype":"open_chromatin_region","consequence_terms":["regulatory_region_variant"],"impact":"MODIFIER","minimised":null,"regulatory_feature_id":"ENSR00000076471","variant_allele":"T"}]
chr15:50305127	["C","T"]	rs8031031	["GABPB1"]	[null]	4.541	[0.0116649]	[50]	[22]	1886	1	1.5936	0.15455	79.551	0.62311	2.7542	0.21692	146.65	0.79254	1.0635	0.28649	2.7729	0.30904	1.7111	0.42436	5.1093	[{"key":"control","value":{"mean":23.927777777777777,"stdev":8.230721958043368,"min":4.0,"max":63.0,"n":180,"sum":4307.0}},{"key":"sport","value":{"mean":37.5,"stdev":12.174990437649745,"min":17.0,"max":77.0,"n":102,"sum":3825.0}}]	[{"key":"control","value":{"mean":64.61111111111111,"stdev":23.080628936377924,"min":0.0,"max":99.0,"n":180,"sum":11630.0}},{"key":"sport","value":{"mean":89.09803921568627,"stdev":13.860304302972931,"min":43.0,"max":99.0,"n":102,"sum":9088.0}}]	0.51387	0.51474	0.018642	9	4	1	97	39	0	0	1	3	47	50	0	0	intron_variant	[{"allele_num":1,"amino_acids":null,"appris":null,"biotype":"protein_coding","canonical":1,"ccds":"CCDS32239.1","cdna_start":null,"cdna_end":null,"cds_end":null,"cds_start":null,"codons":null,"consequence_terms":["intron_variant"],"distance":null,"domains":null,"exon":null,"gene_id":"ENSG00000104064","gene_pheno":null,"gene_symbol":"GABPB1","gene_symbol_source":"HGNC","hgnc_id":"HGNC:4074","hgvsc…	NA	NA	[{"allele_num":1,"biotype":"open_chromatin_region","consequence_terms":["regulatory_region_variant"],"impact":"MODIFIER","minimised":null,"regulatory_feature_id":"ENSR00000076471","variant_allele":"T"}]
chr15:50305211	["A","G"]	rs11631985	["GABPB1"]	[null]	4.5	[0.50053]	[150]	[944]	1886	0.79257	1.0822	0.62357	1.8784	1	0.99219	0.54996	1.7895	0.20097	0.8317	0.62479	1.1081	0.60532	1.0801	0.7994	1.4606	[{"key":"control","value":{"mean":24.35,"stdev":7.89970111952204,"min":2.0,"max":50.0,"n":180,"sum":4383.0}},{"key":"sport","value":{"mean":39.05882352941177,"stdev":11.838640231778555,"min":17.0,"max":77.0,"n":102,"sum":3984.0}}]	[{"key":"control","value":{"mean":80.45555555555555,"stdev":23.858919185314257,"min":0.0,"max":99.0,"n":180,"sum":14482.0}},{"key":"sport","value":{"mean":96.6470588235294,"stdev":6.988291410615153,"min":54.0,"max":99.0,"n":102,"sum":9858.0}}]	0.94109	0.27962	0.56551	11000	57	22	20	9	24	9	28	29	9	11	11	13	intron_variant	[{"allele_num":1,"amino_acids":null,"appris":null,"biotype":"protein_coding","canonical":1,"ccds":"CCDS32239.1","cdna_start":null,"cdna_end":null,"cds_end":null,"cds_start":null,"codons":null,"consequence_terms":["intron_variant"],"distance":null,"domains":null,"exon":null,"gene_id":"ENSG00000104064","gene_pheno":null,"gene_symbol":"GABPB1","gene_symbol_source":"HGNC","hgnc_id":"HGNC:4074","hgvsc…	NA	NA	[{"allele_num":1,"biotype":"open_chromatin_region","consequence_terms":["regulatory_region_variant"],"impact":"MODIFIER","minimised":null,"regulatory_feature_id":"ENSR00000076471","variant_allele":"G"}]
chr15:50305671	["T","A"]	rs62022567	["GABPB1"]	[null]	1.364	[0.317073]	[150]	[598]	1886	0.3957	1.3072	0.7166	2.4412	0.65409	1.1787	0.62898	2.22	0.096696	0.77773	0.57114	1.0504	0.69135	1.0689	0.77262	1.468	[{"key":"control","value":{"mean":26.65,"stdev":7.494053197925232,"min":8.0,"max":50.0,"n":180,"sum":4797.0}},{"key":"sport","value":{"mean":37.22549019607843,"stdev":7.748379796163196,"min":13.0,"max":59.0,"n":102,"sum":3797.0}}]	[{"key":"control","value":{"mean":81.43333333333334,"stdev":21.209824767467232,"min":2.0,"max":99.0,"n":180,"sum":14658.0}},{"key":"sport","value":{"mean":95.12745098039215,"stdev":9.583146530449591,"min":36.0,"max":99.0,"n":102,"sum":9703.0}}]	0.7784	0.58654	0.38955	5235	43	16	46	21	12	3	22	21	22	24	4	8	intron_variant	[{"allele_num":1,"amino_acids":null,"appris":null,"biotype":"protein_coding","canonical":1,"ccds":"CCDS32239.1","cdna_start":null,"cdna_end":null,"cds_end":null,"cds_start":null,"codons":null,"consequence_terms":["intron_variant"],"distance":null,"domains":null,"exon":null,"gene_id":"ENSG00000104064","gene_pheno":null,"gene_symbol":"GABPB1","gene_symbol_source":"HGNC","hgnc_id":"HGNC:4074","hgvsc…	NA	NA	NA
chr15:50306277	["T","C"]	rs28690939	["GABPB1"]	[null]	5.168	[0.183457]	[150]	[346]	1886	0.50957	0.79879	0.40877	1.6032	0.58912	0.77825	0.3591	1.6759	0.64351	1.0864	0.74198	1.5549	0.84883	1.0313	0.69133	1.5073	[{"key":"control","value":{"mean":26.07777777777778,"stdev":6.946186448177123,"min":9.0,"max":47.0,"n":180,"sum":4694.0}},{"key":"sport","value":{"mean":31.19607843137255,"stdev":8.982596698328871,"min":13.0,"max":60.0,"n":102,"sum":3182.0}}]	[{"key":"control","value":{"mean":76.23333333333333,"stdev":25.463285115807203,"min":0.0,"max":99.0,"n":180,"sum":13722.0}},{"key":"sport","value":{"mean":83.84313725490196,"stdev":19.140730156970122,"min":34.0,"max":99.0,"n":102,"sum":8552.0}}]	0.91503	0.62922	0.17579	1066	30	16	67	23	4	1	14	16	31	36	3	1	intron_variant	[{"allele_num":1,"amino_acids":null,"appris":null,"biotype":"protein_coding","canonical":1,"ccds":"CCDS32239.1","cdna_start":null,"cdna_end":null,"cds_end":null,"cds_start":null,"codons":null,"consequence_terms":["intron_variant"],"distance":null,"domains":null,"exon":null,"gene_id":"ENSG00000104064","gene_pheno":null,"gene_symbol":"GABPB1","gene_symbol_source":"HGNC","hgnc_id":"HGNC:4074","hgvsc…	NA	NA	NA
chr15:50308625	["C","G"]	NA	["GABPB1"]	[null]	2.77	NA	NA	NA	NA	0.28369	0	0	15.446	NaN	NaN	NaN	NaN	NA	NA	NA	NA	NA	NA	NA	NA	[{"key":"control","value":{"mean":23.8,"stdev":8.149573949327392,"min":5.0,"max":51.0,"n":180,"sum":4284.0}},{"key":"sport","value":{"mean":34.76470588235294,"stdev":10.051998601964033,"min":13.0,"max":69.0,"n":102,"sum":3546.0}}]	[{"key":"control","value":{"mean":63.32222222222222,"stdev":21.811224316228543,"min":0.0,"max":99.0,"n":180,"sum":11398.0}},{"key":"sport","value":{"mean":85.69607843137256,"stdev":15.840992501886674,"min":35.0,"max":99.0,"n":102,"sum":8741.0}}]	0.5	0.5	NA	NA	0	1	101	39	0	0	0	0	48	53	0	0	intron_variant	[{"allele_num":1,"amino_acids":null,"appris":null,"biotype":"protein_coding","canonical":1,"ccds":"CCDS32239.1","cdna_start":null,"cdna_end":null,"cds_end":null,"cds_start":null,"codons":null,"consequence_terms":["intron_variant"],"distance":null,"domains":null,"exon":null,"gene_id":"ENSG00000104064","gene_pheno":null,"gene_symbol":"GABPB1","gene_symbol_source":"HGNC","hgnc_id":"HGNC:4074","hgvsc…	NA	NA	NA
chr15:50309146	["G","C"]	NA	["GABPB1"]	[null]	0.303	[0.00212089]	[53]	[4]	1886	0.48762	0.39453	0.0049908	31.239	1	Infinity	0.023222	Infinity	0.026352	42.281	0.94798	317.22	0.39906	2.3394	0.047299	23.79	[{"key":"control","value":{"mean":24.4,"stdev":6.82120875570371,"min":4.0,"max":46.0,"n":180,"sum":4392.0}},{"key":"sport","value":{"mean":39.59803921568628,"stdev":10.16169258319327,"min":20.0,"max":69.0,"n":102,"sum":4039.0}}]	[{"key":"control","value":{"mean":63.09444444444444,"stdev":22.772228998941824,"min":0.0,"max":99.0,"n":180,"sum":11357.0}},{"key":"sport","value":{"mean":91.42156862745098,"stdev":15.253052587127728,"min":0.0,"max":99.0,"n":102,"sum":9325.0}}]	0.50834	0.5	0.00011768	0	1	1	100	39	0	0	0	1	48	52	0	0	intron_variant	[{"allele_num":1,"amino_acids":null,"appris":null,"biotype":"protein_coding","canonical":1,"ccds":"CCDS32239.1","cdna_start":null,"cdna_end":null,"cds_end":null,"cds_start":null,"codons":null,"consequence_terms":["intron_variant"],"distance":null,"domains":null,"exon":null,"gene_id":"ENSG00000104064","gene_pheno":null,"gene_symbol":"GABPB1","gene_symbol_source":"HGNC","hgnc_id":"HGNC:4074","hgvsc…	NA	NA	NA
chr15:50309154	["T","A"]	rs182685851	["GABPB1"]	[null]	0.772	[0.00159067]	[49]	[3]	1886	0.079756	0	0	2.0978	NaN	NaN	NaN	NaN	1	0	0	6.7508	1	0	0	22.658	[{"key":"control","value":{"mean":24.383333333333333,"stdev":6.813609746513062,"min":4.0,"max":46.0,"n":180,"sum":4389.0}},{"key":"sport","value":{"mean":39.53921568627451,"stdev":10.185217631861455,"min":19.0,"max":69.0,"n":102,"sum":4033.0}}]	[{"key":"control","value":{"mean":62.977777777777774,"stdev":22.46279777655975,"min":0.0,"max":99.0,"n":180,"sum":11336.0}},{"key":"sport","value":{"mean":91.16666666666667,"stdev":15.084782185857735,"min":0.0,"max":99.0,"n":102,"sum":9299.0}}]	0.52072	0.5	0.0027493	0	0	2	101	38	0	0	0	0	48	53	0	0	intron_variant	[{"allele_num":1,"amino_acids":null,"appris":null,"biotype":"protein_coding","canonical":1,"ccds":"CCDS32239.1","cdna_start":null,"cdna_end":null,"cds_end":null,"cds_start":null,"codons":null,"consequence_terms":["intron_variant"],"distance":null,"domains":null,"exon":null,"gene_id":"ENSG00000104064","gene_pheno":null,"gene_symbol":"GABPB1","gene_symbol_source":"HGNC","hgnc_id":"HGNC:4074","hgvsc…	NA	NA	NA
chr15:50309614	["T","C"]	rs11636564	["GABPB1"]	[null]	6.102	[0.50053]	[150]	[944]	1886	0.79257	1.0822	0.62357	1.8784	1	0.99219	0.54996	1.7895	0.20098	0.83176	0.62484	1.1082	0.60532	1.0801	0.7994	1.4606	[{"key":"control","value":{"mean":24.16216216216216,"stdev":7.673448477788262,"min":2.0,"max":52.0,"n":185,"sum":4470.0}},{"key":"sport","value":{"mean":38.76470588235294,"stdev":9.5457376491519,"min":17.0,"max":68.0,"n":102,"sum":3954.0}}]	[{"key":"control","value":{"mean":79.16216216216216,"stdev":24.888631414833426,"min":0.0,"max":99.0,"n":185,"sum":14645.0}},{"key":"sport","value":{"mean":96.2156862745098,"stdev":8.40124576544334,"min":51.0,"max":99.0,"n":102,"sum":9814.0}}]	0.82611	0.27962	0.56549	11004	57	22	20	9	24	9	28	29	9	11	11	13	intron_variant	[{"allele_num":1,"amino_acids":null,"appris":null,"biotype":"protein_coding","canonical":1,"ccds":"CCDS32239.1","cdna_start":null,"cdna_end":null,"cds_end":null,"cds_start":null,"codons":null,"consequence_terms":["intron_variant"],"distance":null,"domains":null,"exon":null,"gene_id":"ENSG00000104064","gene_pheno":null,"gene_symbol":"GABPB1","gene_symbol_source":"HGNC","hgnc_id":"HGNC:4074","hgvsc…	NA	NA	NA
chr15:50309870	["T","C"]	rs35446819	["GABPB1"]	[null]	7.484	[0.183987]	[150]	[347]	1886	0.50957	0.79879	0.40877	1.6032	0.58912	0.77825	0.3591	1.6759	0.64363	1.0857	0.7415	1.5539	0.84921	1.0276	0.68893	1.5019	[{"key":"control","value":{"mean":24.972972972972972,"stdev":7.313395656348458,"min":3.0,"max":42.0,"n":185,"sum":4620.0}},{"key":"sport","value":{"mean":39.009803921568626,"stdev":10.218682523230324,"min":19.0,"max":68.0,"n":102,"sum":3979.0}}]	[{"key":"control","value":{"mean":76.6,"stdev":22.442768052043817,"min":0.0,"max":99.0,"n":185,"sum":14171.0}},{"key":"sport","value":{"mean":94.33333333333333,"stdev":9.623636479261261,"min":51.0,"max":99.0,"n":102,"sum":9622.0}}]	0.91226	0.62922	0.17589	1068	30	16	67	23	4	1	14	16	31	36	3	1	intron_variant	[{"allele_num":1,"amino_acids":null,"appris":null,"biotype":"protein_coding","canonical":1,"ccds":"CCDS32239.1","cdna_start":null,"cdna_end":null,"cds_end":null,"cds_start":null,"codons":null,"consequence_terms":["intron_variant"],"distance":null,"domains":null,"exon":null,"gene_id":"ENSG00000104064","gene_pheno":null,"gene_symbol":"GABPB1","gene_symbol_source":"HGNC","hgnc_id":"HGNC:4074","hgvsc…	NA	NA	NA
chr15:50310446	["C","A"]	rs11632703	["GABPB1"]	[null]	0.796	[0.50053]	[150]	[944]	1886	0.79257	1.0822	0.62357	1.8784	1	0.99219	0.54996	1.7895	0.20111	0.83244	0.62534	1.1091	0.60532	1.0801	0.7994	1.4606	[{"key":"control","value":{"mean":25.627777777777776,"stdev":8.167027580838264,"min":5.0,"max":47.0,"n":180,"sum":4613.0}},{"key":"sport","value":{"mean":42.166666666666664,"stdev":11.734884589968043,"min":16.0,"max":73.0,"n":102,"sum":4301.0}}]	[{"key":"control","value":{"mean":81.77222222222223,"stdev":23.442087164271097,"min":0.0,"max":99.0,"n":180,"sum":14719.0}},{"key":"sport","value":{"mean":96.53921568627452,"stdev":8.537887382337612,"min":45.0,"max":99.0,"n":102,"sum":9847.0}}]	0.94109	0.27962	0.56529	10994	57	22	20	9	24	9	28	29	9	11	11	13	intron_variant	[{"allele_num":1,"amino_acids":null,"appris":null,"biotype":"protein_coding","canonical":1,"ccds":"CCDS32239.1","cdna_start":null,"cdna_end":null,"cds_end":null,"cds_start":null,"codons":null,"consequence_terms":["intron_variant"],"distance":null,"domains":null,"exon":null,"gene_id":"ENSG00000104064","gene_pheno":null,"gene_symbol":"GABPB1","gene_symbol_source":"HGNC","hgnc_id":"HGNC:4074","hgvsc…	NA	NA	NA
chr15:50310640	["T","C"]	rs11637975	["GABPB1"]	[null]	1.785	[0.183457]	[150]	[346]	1886	0.50957	0.79879	0.40877	1.6032	0.58912	0.77825	0.3591	1.6759	0.64339	1.0871	0.74248	1.5561	0.84883	1.0313	0.69133	1.5073	[{"key":"control","value":{"mean":24.61111111111111,"stdev":8.083171056026693,"min":5.0,"max":56.0,"n":180,"sum":4430.0}},{"key":"sport","value":{"mean":40.745098039215684,"stdev":10.986342925320553,"min":22.0,"max":65.0,"n":102,"sum":4156.0}}]	[{"key":"control","value":{"mean":77.99444444444444,"stdev":21.810929274161374,"min":15.0,"max":99.0,"n":180,"sum":14039.0}},{"key":"sport","value":{"mean":93.92156862745098,"stdev":9.726340095691514,"min":60.0,"max":99.0,"n":102,"sum":9580.0}}]	0.91503	0.62922	0.1757	1064	30	16	67	23	4	1	14	16	31	36	3	1	intron_variant	[{"allele_num":1,"amino_acids":null,"appris":null,"biotype":"protein_coding","canonical":1,"ccds":"CCDS32239.1","cdna_start":null,"cdna_end":null,"cds_end":null,"cds_start":null,"codons":null,"consequence_terms":["intron_variant"],"distance":null,"domains":null,"exon":null,"gene_id":"ENSG00000104064","gene_pheno":null,"gene_symbol":"GABPB1","gene_symbol_source":"HGNC","hgnc_id":"HGNC:4074","hgvsc…	NA	NA	NA
chr15:50311142	["G","A"]	rs7175150	["GABPB1"]	[null]	4.584	[0.183457]	[150]	[346]	1886	0.50957	0.79879	0.40877	1.6032	0.58912	0.77825	0.3591	1.6759	0.64328	1.0878	0.74296	1.5571	0.84883	1.0313	0.69133	1.5073	[{"key":"control","value":{"mean":23.927777777777777,"stdev":6.646662115976002,"min":4.0,"max":45.0,"n":180,"sum":4307.0}},{"key":"sport","value":{"mean":40.88235294117647,"stdev":11.38479732581755,"min":12.0,"max":74.0,"n":102,"sum":4170.0}}]	[{"key":"control","value":{"mean":74.56111111111112,"stdev":22.524348279852603,"min":20.0,"max":99.0,"n":180,"sum":13421.0}},{"key":"sport","value":{"mean":93.01960784313725,"stdev":13.911471068768876,"min":24.0,"max":99.0,"n":102,"sum":9488.0}}]	0.91503	0.62922	0.1756	1062	30	16	67	23	4	1	14	16	31	36	3	1	intron_variant	[{"allele_num":1,"amino_acids":null,"appris":null,"biotype":"protein_coding","canonical":1,"ccds":"CCDS32239.1","cdna_start":null,"cdna_end":null,"cds_end":null,"cds_start":null,"codons":null,"consequence_terms":["intron_variant"],"distance":null,"domains":null,"exon":null,"gene_id":"ENSG00000104064","gene_pheno":null,"gene_symbol":"GABPB1","gene_symbol_source":"HGNC","hgnc_id":"HGNC:4074","hgvsc…	NA	NA	NA
chr15:50311161	["A","G"]	NA	["GABPB1"]	[null]	11.8	NA	NA	NA	NA	0.28369	0	0	15.446	NaN	NaN	NaN	NaN	NA	NA	NA	NA	NA	NA	NA	NA	[{"key":"control","value":{"mean":23.56111111111111,"stdev":6.675131200449159,"min":5.0,"max":45.0,"n":180,"sum":4241.0}},{"key":"sport","value":{"mean":40.88235294117647,"stdev":11.86963015236212,"min":14.0,"max":74.0,"n":102,"sum":4170.0}}]	[{"key":"control","value":{"mean":63.71666666666667,"stdev":19.308396273814825,"min":0.0,"max":99.0,"n":180,"sum":11469.0}},{"key":"sport","value":{"mean":91.2156862745098,"stdev":13.220325595186882,"min":42.0,"max":99.0,"n":102,"sum":9304.0}}]	0.50418	0.5	NA	NA	0	1	101	39	0	0	0	0	48	53	0	0	intron_variant	[{"allele_num":1,"amino_acids":null,"appris":null,"biotype":"protein_coding","canonical":1,"ccds":"CCDS32239.1","cdna_start":null,"cdna_end":null,"cds_end":null,"cds_start":null,"codons":null,"consequence_terms":["intron_variant"],"distance":null,"domains":null,"exon":null,"gene_id":"ENSG00000104064","gene_pheno":null,"gene_symbol":"GABPB1","gene_symbol_source":"HGNC","hgnc_id":"HGNC:4074","hgvsc…	NA	NA	NA
chr15:50311379	["A","G"]	NA	["GABPB1"]	[null]	11.48	[0.00212089]	[44]	[4]	1886	1	Infinity	0.01017	Infinity	0.47525	0	0	35.321	0.34583	2.3788	0.059515	13.62	0.39906	2.3394	0.047299	23.79	[{"key":"control","value":{"mean":24.372222222222224,"stdev":7.37867087967862,"min":5.0,"max":48.0,"n":180,"sum":4387.0}},{"key":"sport","value":{"mean":39.07843137254902,"stdev":12.999009219039074,"min":13.0,"max":74.0,"n":102,"sum":3986.0}}]	[{"key":"control","value":{"mean":64.12222222222222,"stdev":21.64502908176883,"min":0.0,"max":99.0,"n":180,"sum":11542.0}},{"key":"sport","value":{"mean":89.83333333333333,"stdev":13.674854075525957,"min":33.0,"max":99.0,"n":102,"sum":9163.0}}]	0.5	0.5	0.0020872	2	1	0	100	40	0	0	1	0	47	53	0	0	intron_variant	[{"allele_num":1,"amino_acids":null,"appris":null,"biotype":"protein_coding","canonical":1,"ccds":"CCDS32239.1","cdna_start":null,"cdna_end":null,"cds_end":null,"cds_start":null,"codons":null,"consequence_terms":["intron_variant"],"distance":null,"domains":null,"exon":null,"gene_id":"ENSG00000104064","gene_pheno":null,"gene_symbol":"GABPB1","gene_symbol_source":"HGNC","hgnc_id":"HGNC:4074","hgvsc…	NA	NA	NA
chr15:50311386	["T","G"]	rs12595772	["GABPB1"]	[null]	7.674	[0.0116649]	[45]	[22]	1886	1	1.5936	0.15455	79.551	0.62311	2.7542	0.21692	146.65	0.78959	1.0842	0.29207	2.8274	0.30904	1.7111	0.42436	5.1093	[{"key":"control","value":{"mean":24.494444444444444,"stdev":7.480713886181829,"min":4.0,"max":48.0,"n":180,"sum":4409.0}},{"key":"sport","value":{"mean":39.333333333333336,"stdev":13.168093742469235,"min":12.0,"max":74.0,"n":102,"sum":4012.0}}]	[{"key":"control","value":{"mean":65.43333333333334,"stdev":23.05527175193464,"min":0.0,"max":99.0,"n":180,"sum":11778.0}},{"key":"sport","value":{"mean":88.46078431372548,"stdev":16.63664250666751,"min":0.0,"max":99.0,"n":102,"sum":9023.0}}]	0.51387	0.51474	0.018291	8	4	1	97	39	0	0	1	3	47	50	0	0	intron_variant	[{"allele_num":1,"amino_acids":null,"appris":null,"biotype":"protein_coding","canonical":1,"ccds":"CCDS32239.1","cdna_start":null,"cdna_end":null,"cds_end":null,"cds_start":null,"codons":null,"consequence_terms":["intron_variant"],"distance":null,"domains":null,"exon":null,"gene_id":"ENSG00000104064","gene_pheno":null,"gene_symbol":"GABPB1","gene_symbol_source":"HGNC","hgnc_id":"HGNC:4074","hgvsc…	NA	NA	NA
chr15:50311832	["T","C"]	rs58035812	["GABPB1"]	[null]	10.57	[0.0116649]	[52]	[22]	1886	1	1.5936	0.15455	79.551	0.62311	2.7542	0.21692	146.65	0.79383	1.0551	0.28422	2.7509	0.30904	1.7111	0.42436	5.1093	[{"key":"control","value":{"mean":25.244444444444444,"stdev":7.795741160846327,"min":2.0,"max":54.0,"n":180,"sum":4544.0}},{"key":"sport","value":{"mean":37.72549019607843,"stdev":11.24866603223713,"min":18.0,"max":67.0,"n":102,"sum":3848.0}}]	[{"key":"control","value":{"mean":66.53888888888889,"stdev":23.368393633017508,"min":0.0,"max":99.0,"n":180,"sum":11977.0}},{"key":"sport","value":{"mean":88.01960784313725,"stdev":14.48798040849035,"min":41.0,"max":99.0,"n":102,"sum":8978.0}}]	0.51387	0.51474	0.018788	9	4	1	97	39	0	0	1	3	47	50	0	0	intron_variant	[{"allele_num":1,"amino_acids":null,"appris":null,"biotype":"protein_coding","canonical":1,"ccds":"CCDS32239.1","cdna_start":null,"cdna_end":null,"cds_end":null,"cds_start":null,"codons":null,"consequence_terms":["intron_variant"],"distance":null,"domains":null,"exon":null,"gene_id":"ENSG00000104064","gene_pheno":null,"gene_symbol":"GABPB1","gene_symbol_source":"HGNC","hgnc_id":"HGNC:4074","hgvsc…	NA	NA	NA
chr15:50311997	["G","A"]	NA	["GABPB1"]	[null]	0.583	NA	NA	NA	NA	1	Infinity	0.01017	Infinity	0.47525	0	0	35.321	0.0059136	337.28	4.2895	16384	NA	NA	NA	NA	[{"key":"control","value":{"mean":26.405555555555555,"stdev":7.877321331393351,"min":6.0,"max":54.0,"n":180,"sum":4753.0}},{"key":"sport","value":{"mean":37.23529411764706,"stdev":11.289572206233919,"min":20.0,"max":67.0,"n":102,"sum":3798.0}}]	[{"key":"control","value":{"mean":68.39444444444445,"stdev":21.875784994733387,"min":0.0,"max":99.0,"n":180,"sum":12311.0}},{"key":"sport","value":{"mean":89.15686274509804,"stdev":13.34808872125792,"min":51.0,"max":99.0,"n":102,"sum":9094.0}}]	0.5	0.5	1.4703e-05	0	1	0	100	40	0	0	1	0	47	53	0	0	intron_variant	[{"allele_num":1,"amino_acids":null,"appris":null,"biotype":"protein_coding","canonical":1,"ccds":"CCDS32239.1","cdna_start":null,"cdna_end":null,"cds_end":null,"cds_start":null,"codons":null,"consequence_terms":["intron_variant"],"distance":null,"domains":null,"exon":null,"gene_id":"ENSG00000104064","gene_pheno":null,"gene_symbol":"GABPB1","gene_symbol_source":"HGNC","hgnc_id":"HGNC:4074","hgvsc…	NA	NA	NA
chr15:50312362	["T","C"]	rs4775873	["GABPB1"]	[null]	7.233	[0.183457]	[150]	[346]	1886	0.50957	0.79879	0.40877	1.6032	0.58912	0.77825	0.3591	1.6759	0.64351	1.0864	0.74198	1.5549	0.84883	1.0313	0.69133	1.5073	[{"key":"control","value":{"mean":25.016666666666666,"stdev":7.366195309203608,"min":3.0,"max":51.0,"n":180,"sum":4503.0}},{"key":"sport","value":{"mean":35.049019607843135,"stdev":10.044389177087474,"min":16.0,"max":63.0,"n":102,"sum":3575.0}}]	[{"key":"control","value":{"mean":77.17777777777778,"stdev":22.707599206617935,"min":0.0,"max":99.0,"n":180,"sum":13892.0}},{"key":"sport","value":{"mean":89.03921568627452,"stdev":14.53860416785453,"min":45.0,"max":99.0,"n":102,"sum":9082.0}}]	0.91503	0.62922	0.17579	1067	30	16	67	23	4	1	14	16	31	36	3	1	intron_variant	[{"allele_num":1,"amino_acids":null,"appris":null,"biotype":"protein_coding","canonical":1,"ccds":"CCDS32239.1","cdna_start":null,"cdna_end":null,"cds_end":null,"cds_start":null,"codons":null,"consequence_terms":["intron_variant"],"distance":null,"domains":null,"exon":null,"gene_id":"ENSG00000104064","gene_pheno":null,"gene_symbol":"GABPB1","gene_symbol_source":"HGNC","hgnc_id":"HGNC:4074","hgvsc…	NA	NA	NA
chr15:50312542	["G","C"]	rs4775874	["GABPB1"]	[null]	0.353	[0.50053]	[150]	[944]	1886	0.79257	1.0822	0.62357	1.8784	1	0.99219	0.54996	1.7895	0.20093	0.83148	0.62462	1.1078	0.60532	1.0801	0.7994	1.4606	[{"key":"control","value":{"mean":23.67222222222222,"stdev":7.697640732036419,"min":4.0,"max":47.0,"n":180,"sum":4261.0}},{"key":"sport","value":{"mean":34.14705882352941,"stdev":9.814352294335272,"min":17.0,"max":67.0,"n":102,"sum":3483.0}}]	[{"key":"control","value":{"mean":79.66111111111111,"stdev":23.536535166721567,"min":0.0,"max":99.0,"n":180,"sum":14339.0}},{"key":"sport","value":{"mean":93.37254901960785,"stdev":12.3510113649771,"min":47.0,"max":99.0,"n":102,"sum":9524.0}}]	0.71091	0.27962	0.56557	10992	57	22	20	9	24	9	28	29	9	11	11	13	intron_variant	[{"allele_num":1,"amino_acids":null,"appris":null,"biotype":"protein_coding","canonical":1,"ccds":"CCDS32239.1","cdna_start":null,"cdna_end":null,"cds_end":null,"cds_start":null,"codons":null,"consequence_terms":["intron_variant"],"distance":null,"domains":null,"exon":null,"gene_id":"ENSG00000104064","gene_pheno":null,"gene_symbol":"GABPB1","gene_symbol_source":"HGNC","hgnc_id":"HGNC:4074","hgvsc…	NA	NA	NA
chr15:50312620	["G","A"]	rs1797311	["GABPB1"]	[null]	1.726	[0.433192]	[150]	[817]	1886	0.34854	0.76283	0.43783	1.3315	0.88553	0.92227	0.50437	1.6862	1	0.99354	0.73954	1.3286	0.33136	0.85806	0.62942	1.1648	[{"key":"control","value":{"mean":24.772222222222222,"stdev":8.482551080866308,"min":4.0,"max":49.0,"n":180,"sum":4459.0}},{"key":"sport","value":{"mean":36.15686274509804,"stdev":10.269644110563506,"min":14.0,"max":72.0,"n":102,"sum":3688.0}}]	[{"key":"control","value":{"mean":81.73333333333333,"stdev":23.815634453955752,"min":0.0,"max":99.0,"n":180,"sum":14712.0}},{"key":"sport","value":{"mean":94.38235294117646,"stdev":10.814880922397137,"min":34.0,"max":99.0,"n":102,"sum":9627.0}}]	0.70845	0.47228	0.39759	5438	52	21	35	11	14	8	27	25	15	20	6	8	intron_variant	[{"allele_num":1,"amino_acids":null,"appris":null,"biotype":"protein_coding","canonical":1,"ccds":"CCDS32239.1","cdna_start":null,"cdna_end":null,"cds_end":null,"cds_start":null,"codons":null,"consequence_terms":["intron_variant"],"distance":null,"domains":null,"exon":null,"gene_id":"ENSG00000104064","gene_pheno":null,"gene_symbol":"GABPB1","gene_symbol_source":"HGNC","hgnc_id":"HGNC:4074","hgvsc…	NA	NA	NA
chr15:50312646	["C","A"]	NA	["GABPB1"]	[null]	0.986	NA	NA	NA	NA	1	Infinity	0.01017	Infinity	0.47525	0	0	35.321	0.020542	56.386	1.2202	467.03	NA	NA	NA	NA	[{"key":"control","value":{"mean":25.45,"stdev":8.241005197587652,"min":4.0,"max":49.0,"n":180,"sum":4581.0}},{"key":"sport","value":{"mean":37.07843137254902,"stdev":9.903144949577841,"min":18.0,"max":71.0,"n":102,"sum":3782.0}}]	[{"key":"control","value":{"mean":66.66111111111111,"stdev":24.161991246328487,"min":0.0,"max":99.0,"n":180,"sum":11999.0}},{"key":"sport","value":{"mean":88.19607843137256,"stdev":15.46408819934065,"min":22.0,"max":99.0,"n":102,"sum":8996.0}}]	0.5	0.5	8.8202e-05	0	1	0	100	40	0	0	1	0	47	53	0	0	intron_variant	[{"allele_num":1,"amino_acids":null,"appris":null,"biotype":"protein_coding","canonical":1,"ccds":"CCDS32239.1","cdna_start":null,"cdna_end":null,"cds_end":null,"cds_start":null,"codons":null,"consequence_terms":["intron_variant"],"distance":null,"domains":null,"exon":null,"gene_id":"ENSG00000104064","gene_pheno":null,"gene_symbol":"GABPB1","gene_symbol_source":"HGNC","hgnc_id":"HGNC:4074","hgvsc…	NA	NA	NA
chr15:50313715	["A","C"]	rs143784827	["GABPB1"]	[null]	0.942	[0.0137858]	[51]	[26]	1886	0.32618	Infinity	0.36352	Infinity	1	1.3668	0.1531	16.691	0.43385	1.3337	0.42754	3.1736	0.21591	1.815	0.53819	4.8773	[{"key":"control","value":{"mean":24.766666666666666,"stdev":8.661601083710403,"min":0.0,"max":51.0,"n":180,"sum":4458.0}},{"key":"sport","value":{"mean":36.450980392156865,"stdev":9.420073946444292,"min":15.0,"max":67.0,"n":102,"sum":3718.0}}]	[{"key":"control","value":{"mean":66.29444444444445,"stdev":22.217284868173707,"min":0.0,"max":99.0,"n":180,"sum":11933.0}},{"key":"sport","value":{"mean":87.77450980392157,"stdev":14.752139667170558,"min":10.0,"max":99.0,"n":102,"sum":8953.0}}]	0.50418	0.52445	0.018675	7	5	0	96	40	0	0	2	3	46	50	0	0	intron_variant	[{"allele_num":1,"amino_acids":null,"appris":null,"biotype":"protein_coding","canonical":1,"ccds":"CCDS32239.1","cdna_start":null,"cdna_end":null,"cds_end":null,"cds_start":null,"codons":null,"consequence_terms":["intron_variant"],"distance":null,"domains":null,"exon":null,"gene_id":"ENSG00000104064","gene_pheno":null,"gene_symbol":"GABPB1","gene_symbol_source":"HGNC","hgnc_id":"HGNC:4074","hgvsc…	NA	NA	NA
chr15:50314042	["T","C"]	rs16963604	["GABPB1"]	[null]	3.601	[0.50053]	[150]	[944]	1886	0.79257	1.0822	0.62357	1.8784	1	0.99219	0.54996	1.7895	0.20112	0.8325	0.62534	1.1092	0.60532	1.0801	0.7994	1.4606	[{"key":"control","value":{"mean":25.522222222222222,"stdev":8.224256505102968,"min":7.0,"max":58.0,"n":180,"sum":4594.0}},{"key":"sport","value":{"mean":37.568627450980394,"stdev":10.10776230925633,"min":20.0,"max":67.0,"n":102,"sum":3832.0}}]	[{"key":"control","value":{"mean":81.72777777777777,"stdev":23.637735968751183,"min":1.0,"max":99.0,"n":180,"sum":14711.0}},{"key":"sport","value":{"mean":96.2156862745098,"stdev":7.000878727731203,"min":60.0,"max":99.0,"n":102,"sum":9814.0}}]	0.82412	0.27962	0.56527	10985	57	22	20	9	24	9	28	29	9	11	11	13	intron_variant	[{"allele_num":1,"amino_acids":null,"appris":null,"biotype":"protein_coding","canonical":1,"ccds":"CCDS32239.1","cdna_start":null,"cdna_end":null,"cds_end":null,"cds_start":null,"codons":null,"consequence_terms":["intron_variant"],"distance":null,"domains":null,"exon":null,"gene_id":"ENSG00000104064","gene_pheno":null,"gene_symbol":"GABPB1","gene_symbol_source":"HGNC","hgnc_id":"HGNC:4074","hgvsc…	NA	NA	[{"allele_num":1,"biotype":"CTCF_binding_site","consequence_terms":["regulatory_region_variant"],"impact":"MODIFIER","minimised":null,"regulatory_feature_id":"ENSR00000277479","variant_allele":"C"}]
chr15:50314508	["G","T"]	NA	["GABPB1"]	[null]	4.232	NA	NA	NA	NA	1	Infinity	0.01017	Infinity	0.47525	0	0	35.321	0.0088569	168.13	2.8537	3407.6	NA	NA	NA	NA	[{"key":"control","value":{"mean":28.772222222222222,"stdev":8.418122353032016,"min":13.0,"max":64.0,"n":180,"sum":5179.0}},{"key":"sport","value":{"mean":37.88235294117647,"stdev":9.858105172948948,"min":9.0,"max":67.0,"n":102,"sum":3864.0}}]	[{"key":"control","value":{"mean":71.88888888888889,"stdev":21.507592687464516,"min":0.0,"max":99.0,"n":180,"sum":12940.0}},{"key":"sport","value":{"mean":88.63725490196079,"stdev":15.039027148139464,"min":27.0,"max":99.0,"n":102,"sum":9041.0}}]	0.5	0.5	2.9404e-05	0	1	0	100	40	0	0	1	0	47	53	0	0	5_prime_UTR_variant	[{"allele_num":1,"amino_acids":null,"appris":null,"biotype":"protein_coding","canonical":1,"ccds":"CCDS32239.1","cdna_start":null,"cdna_end":null,"cds_end":null,"cds_start":null,"codons":null,"consequence_terms":["intron_variant"],"distance":null,"domains":null,"exon":null,"gene_id":"ENSG00000104064","gene_pheno":null,"gene_symbol":"GABPB1","gene_symbol_source":"HGNC","hgnc_id":"HGNC:4074","hgvsc…	NA	NA	[{"allele_num":1,"biotype":"CTCF_binding_site","consequence_terms":["regulatory_region_variant"],"impact":"MODIFIER","minimised":null,"regulatory_feature_id":"ENSR00000277479","variant_allele":"T"},{"allele_num":1,"biotype":"TF_binding_site","consequence_terms":["regulatory_region_variant"],"impact":"MODIFIER","minimised":null,"regulatory_feature_id":"ENSR00000515460","variant_allele":"T"}]
chr15:50316082	["G","C"]	rs11630045	["GABPB1"]	[null]	0.207	[0.503181]	[150]	[949]	1886	0.79257	1.0822	0.62357	1.8784	1	0.99219	0.54996	1.7895	0.20061	0.82917	0.62287	1.1047	0.65776	1.0687	0.79097	1.4452	[{"key":"control","value":{"mean":27.47222222222222,"stdev":7.788474786899737,"min":9.0,"max":57.0,"n":180,"sum":4945.0}},{"key":"sport","value":{"mean":42.21568627450981,"stdev":10.099143286302203,"min":15.0,"max":76.0,"n":102,"sum":4306.0}}]	[{"key":"control","value":{"mean":85.22222222222223,"stdev":19.010685754056997,"min":24.0,"max":99.0,"n":180,"sum":15340.0}},{"key":"sport","value":{"mean":97.58823529411765,"stdev":5.5312887927988434,"min":58.0,"max":99.0,"n":102,"sum":9954.0}}]	0.82412	0.27962	0.56626	11032	57	22	20	9	24	9	28	29	9	11	11	13	intron_variant	[{"allele_num":1,"amino_acids":null,"appris":null,"biotype":"protein_coding","canonical":1,"ccds":"CCDS32239.1","cdna_start":null,"cdna_end":null,"cds_end":null,"cds_start":null,"codons":null,"consequence_terms":["intron_variant"],"distance":null,"domains":null,"exon":null,"gene_id":"ENSG00000104064","gene_pheno":null,"gene_symbol":"GABPB1","gene_symbol_source":"HGNC","hgnc_id":"HGNC:4074","hgvsc…	NA	NA	[{"allele_num":1,"biotype":"CTCF_binding_site","consequence_terms":["regulatory_region_variant"],"impact":"MODIFIER","minimised":null,"regulatory_feature_id":"ENSR00000277480","variant_allele":"C"},{"allele_num":1,"biotype":"enhancer","consequence_terms":["regulatory_region_variant"],"impact":"MODIFIER","minimised":null,"regulatory_feature_id":"ENSR00000515462","variant_allele":"C"}]
chr15:50316101	["T","G"]	NA	["GABPB1"]	[null]	0.914	NA	NA	NA	NA	1	Infinity	0.01017	Infinity	0.47525	0	0	35.321	0.42936	1.7957	0.045006	10.24	NA	NA	NA	NA	[{"key":"control","value":{"mean":27.7,"stdev":7.594515564976265,"min":11.0,"max":55.0,"n":180,"sum":4986.0}},{"key":"sport","value":{"mean":42.1078431372549,"stdev":8.97371637305422,"min":15.0,"max":68.0,"n":102,"sum":4295.0}}]	[{"key":"control","value":{"mean":71.97222222222223,"stdev":20.161688243783214,"min":6.0,"max":99.0,"n":180,"sum":12955.0}},{"key":"sport","value":{"mean":94.40196078431373,"stdev":9.678417270463612,"min":45.0,"max":99.0,"n":102,"sum":9629.0}}]	0.5	0.5	0.0027628	1	1	0	100	40	0	0	1	0	47	53	0	0	intron_variant	[{"allele_num":1,"amino_acids":null,"appris":null,"biotype":"protein_coding","canonical":1,"ccds":"CCDS32239.1","cdna_start":null,"cdna_end":null,"cds_end":null,"cds_start":null,"codons":null,"consequence_terms":["intron_variant"],"distance":null,"domains":null,"exon":null,"gene_id":"ENSG00000104064","gene_pheno":null,"gene_symbol":"GABPB1","gene_symbol_source":"HGNC","hgnc_id":"HGNC:4074","hgvsc…	NA	[{"allele_num":1,"consequence_terms":["TF_binding_site_variant"],"high_inf_pos":"N","impact":"MODIFIER","minimised":null,"motif_feature_id":"ENSM00183130276","motif_name":"ENSM00183130276","motif_pos":7,"motif_score_change":-0.053,"strand":1,"variant_allele":"G"}]	[{"allele_num":1,"biotype":"CTCF_binding_site","consequence_terms":["regulatory_region_variant"],"impact":"MODIFIER","minimised":null,"regulatory_feature_id":"ENSR00000277480","variant_allele":"G"},{"allele_num":1,"biotype":"enhancer","consequence_terms":["regulatory_region_variant"],"impact":"MODIFIER","minimised":null,"regulatory_feature_id":"ENSR00000515462","variant_allele":"G"}]
chr15:50317018	["T","C"]	rs11857071	["GABPB1"]	[null]	4.752	[0.317073]	[150]	[598]	1886	0.31841	1.3928	0.75894	2.6234	0.65409	1.1787	0.62898	2.22	0.096786	0.77852	0.57173	1.0515	0.69135	1.0689	0.77262	1.468	[{"key":"control","value":{"mean":23.877777777777776,"stdev":8.723312033826733,"min":2.0,"max":56.0,"n":180,"sum":4298.0}},{"key":"sport","value":{"mean":28.294117647058822,"stdev":9.599416072206457,"min":12.0,"max":63.0,"n":102,"sum":2886.0}}]	[{"key":"control","value":{"mean":75.45,"stdev":25.66282979979669,"min":0.0,"max":99.0,"n":180,"sum":13581.0}},{"key":"sport","value":{"mean":84.59803921568627,"stdev":20.191854212713615,"min":7.0,"max":99.0,"n":102,"sum":8629.0}}]	0.92487	0.58654	0.38931	5225	43	15	46	22	12	3	22	21	22	24	4	8	intron_variant	[{"allele_num":1,"amino_acids":null,"appris":null,"biotype":"protein_coding","canonical":1,"ccds":"CCDS32239.1","cdna_start":null,"cdna_end":null,"cds_end":null,"cds_start":null,"codons":null,"consequence_terms":["intron_variant"],"distance":null,"domains":null,"exon":null,"gene_id":"ENSG00000104064","gene_pheno":null,"gene_symbol":"GABPB1","gene_symbol_source":"HGNC","hgnc_id":"HGNC:4074","hgvsc…	NA	NA	NA
chr15:50317033	["A","T"]	rs200292116	["GABPB1"]	[null]	15.49	NA	NA	NA	NA	NaN	NaN	NaN	NaN	NaN	NaN	NaN	NaN	NA	NA	NA	NA	NA	NA	NA	NA	[{"key":"control","value":{"mean":23.961111111111112,"stdev":8.570209312165082,"min":4.0,"max":56.0,"n":180,"sum":4313.0}},{"key":"sport","value":{"mean":28.92156862745098,"stdev":9.358530002832596,"min":12.0,"max":63.0,"n":102,"sum":2950.0}}]	[{"key":"control","value":{"mean":64.21666666666667,"stdev":21.87877586459839,"min":12.0,"max":99.0,"n":180,"sum":11559.0}},{"key":"sport","value":{"mean":73.1078431372549,"stdev":18.56990336631344,"min":36.0,"max":99.0,"n":102,"sum":7457.0}}]	0.5	0.50246	NA	NA	0	0	101	40	0	0	0	0	48	53	0	0	intron_variant	[{"allele_num":1,"amino_acids":null,"appris":null,"biotype":"protein_coding","canonical":1,"ccds":"CCDS32239.1","cdna_start":null,"cdna_end":null,"cds_end":null,"cds_start":null,"codons":null,"consequence_terms":["intron_variant"],"distance":null,"domains":null,"exon":null,"gene_id":"ENSG00000104064","gene_pheno":null,"gene_symbol":"GABPB1","gene_symbol_source":"HGNC","hgnc_id":"HGNC:4074","hgvsc…	NA	NA	NA
chr15:50318008	["G","A"]	NA	["GABPB1"]	[null]	0.406	NA	NA	NA	NA	1	Infinity	0.01017	Infinity	0.47525	0	0	35.321	0.020555	56.351	1.2194	466.74	NA	NA	NA	NA	[{"key":"control","value":{"mean":26.883333333333333,"stdev":8.216700473223215,"min":11.0,"max":53.0,"n":180,"sum":4839.0}},{"key":"sport","value":{"mean":38.01960784313726,"stdev":9.10072222102466,"min":22.0,"max":69.0,"n":102,"sum":3878.0}}]	[{"key":"control","value":{"mean":68.69444444444444,"stdev":21.46006555395969,"min":1.0,"max":99.0,"n":180,"sum":12365.0}},{"key":"sport","value":{"mean":89.79411764705883,"stdev":13.150962266510325,"min":38.0,"max":99.0,"n":102,"sum":9159.0}}]	0.5	0.50246	8.8256e-05	0	1	0	100	40	0	0	1	0	47	53	0	0	intron_variant	[{"allele_num":1,"amino_acids":null,"appris":null,"biotype":"protein_coding","canonical":1,"ccds":"CCDS32239.1","cdna_start":null,"cdna_end":null,"cds_end":null,"cds_start":null,"codons":null,"consequence_terms":["intron_variant"],"distance":null,"domains":null,"exon":null,"gene_id":"ENSG00000104064","gene_pheno":null,"gene_symbol":"GABPB1","gene_symbol_source":"HGNC","hgnc_id":"HGNC:4074","hgvsc…	NA	NA	[{"allele_num":1,"biotype":"promoter_flanking_region","consequence_terms":["regulatory_region_variant"],"impact":"MODIFIER","minimised":null,"regulatory_feature_id":"ENSR00000515463","variant_allele":"A"}]
chr15:50320462	["A","C"]	rs1972701	["GABPB1"]	[null]	0.99	[0.50053]	[76]	[944]	1886	0.79257	1.0822	0.62357	1.8784	1	0.99219	0.54996	1.7895	0.20145	0.83397	0.62644	1.1111	0.60532	1.0801	0.7994	1.4606	[{"key":"control","value":{"mean":28.56111111111111,"stdev":7.718782207410174,"min":9.0,"max":49.0,"n":180,"sum":5141.0}},{"key":"sport","value":{"mean":36.0,"stdev":9.364094964800598,"min":16.0,"max":65.0,"n":102,"sum":3672.0}}]	[{"key":"control","value":{"mean":86.27222222222223,"stdev":19.40298675621174,"min":15.0,"max":99.0,"n":180,"sum":15529.0}},{"key":"sport","value":{"mean":96.08823529411765,"stdev":8.241576735181873,"min":60.0,"max":99.0,"n":102,"sum":9801.0}}]	0.82412	0.27962	0.56484	10957	57	22	20	9	24	9	28	29	9	11	11	13	intron_variant	[{"allele_num":1,"amino_acids":null,"appris":null,"biotype":"protein_coding","canonical":1,"ccds":"CCDS32239.1","cdna_start":null,"cdna_end":null,"cds_end":null,"cds_start":null,"codons":null,"consequence_terms":["intron_variant"],"distance":null,"domains":null,"exon":null,"gene_id":"ENSG00000104064","gene_pheno":null,"gene_symbol":"GABPB1","gene_symbol_source":"HGNC","hgnc_id":"HGNC:4074","hgvsc…	NA	NA	NA
chr15:50320463	["A","C"]	rs1972700	["GABPB1"]	[null]	0.744	[0.50053]	[68]	[944]	1886	0.79257	1.0822	0.62357	1.8784	1	0.99219	0.54996	1.7895	0.2014	0.83374	0.62627	1.1108	0.60532	1.0801	0.7994	1.4606	[{"key":"control","value":{"mean":28.7,"stdev":7.718592272342591,"min":10.0,"max":48.0,"n":180,"sum":5166.0}},{"key":"sport","value":{"mean":35.990196078431374,"stdev":9.415772226865938,"min":16.0,"max":65.0,"n":102,"sum":3671.0}}]	[{"key":"control","value":{"mean":86.66111111111111,"stdev":18.356398790155165,"min":29.0,"max":99.0,"n":180,"sum":15599.0}},{"key":"sport","value":{"mean":96.11764705882354,"stdev":8.246560920328447,"min":60.0,"max":99.0,"n":102,"sum":9804.0}}]	0.82412	0.27962	0.5649	10957	57	22	20	9	24	9	28	29	9	11	11	13	intron_variant	[{"allele_num":1,"amino_acids":null,"appris":null,"biotype":"protein_coding","canonical":1,"ccds":"CCDS32239.1","cdna_start":null,"cdna_end":null,"cds_end":null,"cds_start":null,"codons":null,"consequence_terms":["intron_variant"],"distance":null,"domains":null,"exon":null,"gene_id":"ENSG00000104064","gene_pheno":null,"gene_symbol":"GABPB1","gene_symbol_source":"HGNC","hgnc_id":"HGNC:4074","hgvsc…	NA	NA	NA
chr15:50320501	["C","G"]	rs1972699	["GABPB1"]	[null]	3.181	[0.530223]	[150]	[1000]	1886	0.59796	1.1597	0.66746	2.014	1	0.98044	0.54186	1.7726	0.19625	0.82787	0.62151	1.1051	0.65633	1.0807	0.79929	1.464	[{"key":"control","value":{"mean":27.4,"stdev":7.781459446087936,"min":7.0,"max":52.0,"n":180,"sum":4932.0}},{"key":"sport","value":{"mean":35.3921568627451,"stdev":9.182418049201196,"min":18.0,"max":57.0,"n":102,"sum":3610.0}}]	[{"key":"control","value":{"mean":86.40555555555555,"stdev":20.038489969229527,"min":11.0,"max":99.0,"n":180,"sum":15553.0}},{"key":"sport","value":{"mean":95.66666666666667,"stdev":8.93915525830186,"min":57.0,"max":99.0,"n":102,"sum":9758.0}}]	0.26576	0.37113	0.5957	12175	55	23	18	8	28	9	25	30	9	9	14	14	intron_variant	[{"allele_num":1,"amino_acids":null,"appris":null,"biotype":"protein_coding","canonical":1,"ccds":"CCDS32239.1","cdna_start":null,"cdna_end":null,"cds_end":null,"cds_start":null,"codons":null,"consequence_terms":["intron_variant"],"distance":null,"domains":null,"exon":null,"gene_id":"ENSG00000104064","gene_pheno":null,"gene_symbol":"GABPB1","gene_symbol_source":"HGNC","hgnc_id":"HGNC:4074","hgvsc…	NA	NA	NA
chr15:50320537	["C","A"]	rs12909202	["GABPB1"]	[null]	7.216	[0.290562]	[150]	[548]	1886	0.56251	1.2146	0.65868	2.2968	0.87814	1.0973	0.57578	2.1005	0.078636	0.76204	0.55459	1.0365	0.74484	1.0563	0.75634	1.4617	[{"key":"control","value":{"mean":26.522222222222222,"stdev":7.387267992638533,"min":6.0,"max":48.0,"n":180,"sum":4774.0}},{"key":"sport","value":{"mean":35.28431372549019,"stdev":9.966982207917743,"min":14.0,"max":60.0,"n":102,"sum":3599.0}}]	[{"key":"control","value":{"mean":80.83333333333333,"stdev":22.571245227304388,"min":0.0,"max":99.0,"n":180,"sum":14550.0}},{"key":"sport","value":{"mean":93.2843137254902,"stdev":11.433848485776542,"min":51.0,"max":99.0,"n":102,"sum":9515.0}}]	0.9221	0.73095	0.36213	4522	45	15	48	22	8	3	22	23	23	25	3	5	intron_variant	[{"allele_num":1,"amino_acids":null,"appris":null,"biotype":"protein_coding","canonical":1,"ccds":"CCDS32239.1","cdna_start":null,"cdna_end":null,"cds_end":null,"cds_start":null,"codons":null,"consequence_terms":["intron_variant"],"distance":null,"domains":null,"exon":null,"gene_id":"ENSG00000104064","gene_pheno":null,"gene_symbol":"GABPB1","gene_symbol_source":"HGNC","hgnc_id":"HGNC:4074","hgvsc…	NA	NA	NA
chr15:50321386	["G","A"]	rs16963612	["GABPB1"]	[null]	0.31	[0.50053]	[150]	[944]	1886	0.79257	1.0822	0.62357	1.8784	1	0.99219	0.54996	1.7895	0.20104	0.83209	0.62508	1.1087	0.60532	1.0801	0.7994	1.4606	[{"key":"control","value":{"mean":24.522222222222222,"stdev":7.385011513987531,"min":6.0,"max":44.0,"n":180,"sum":4414.0}},{"key":"sport","value":{"mean":37.94117647058823,"stdev":9.528927608131736,"min":12.0,"max":70.0,"n":102,"sum":3870.0}}]	[{"key":"control","value":{"mean":81.9888888888889,"stdev":22.15550819118975,"min":10.0,"max":99.0,"n":180,"sum":14758.0}},{"key":"sport","value":{"mean":96.7156862745098,"stdev":8.24665999054253,"min":30.0,"max":99.0,"n":102,"sum":9865.0}}]	0.82412	0.27962	0.56539	10991	57	22	20	9	24	9	28	29	9	11	11	13	intron_variant	[{"allele_num":1,"amino_acids":null,"appris":null,"biotype":"protein_coding","canonical":1,"ccds":"CCDS32239.1","cdna_start":null,"cdna_end":null,"cds_end":null,"cds_start":null,"codons":null,"consequence_terms":["intron_variant"],"distance":null,"domains":null,"exon":null,"gene_id":"ENSG00000104064","gene_pheno":null,"gene_symbol":"GABPB1","gene_symbol_source":"HGNC","hgnc_id":"HGNC:4074","hgvsc…	NA	NA	NA
chr15:50323187	["G","A"]	NA	["GABPB1"]	[null]	0.795	NA	NA	NA	NA	0.28369	0	0	15.446	NaN	NaN	NaN	NaN	1	0	0	10896	NA	NA	NA	NA	[{"key":"control","value":{"mean":25.394444444444446,"stdev":8.530010565463185,"min":3.0,"max":49.0,"n":180,"sum":4571.0}},{"key":"sport","value":{"mean":39.6764705882353,"stdev":9.285411037293272,"min":15.0,"max":67.0,"n":102,"sum":4047.0}}]	[{"key":"control","value":{"mean":65.94444444444444,"stdev":21.953162825084945,"min":0.0,"max":99.0,"n":180,"sum":11870.0}},{"key":"sport","value":{"mean":92.05882352941177,"stdev":11.759704819401124,"min":45.0,"max":99.0,"n":102,"sum":9390.0}}]	0.5	0.5	1.4703e-05	0	0	1	101	39	0	0	0	0	48	53	0	0	intron_variant	[{"allele_num":1,"amino_acids":null,"appris":null,"biotype":"protein_coding","canonical":1,"ccds":"CCDS32239.1","cdna_start":null,"cdna_end":null,"cds_end":null,"cds_start":null,"codons":null,"consequence_terms":["intron_variant"],"distance":null,"domains":null,"exon":null,"gene_id":"ENSG00000104064","gene_pheno":null,"gene_symbol":"GABPB1","gene_symbol_source":"HGNC","hgnc_id":"HGNC:4074","hgvsc…	NA	NA	NA
chr15:50324510	["A","C"]	rs7174960	["GABPB1"]	[null]	2.579	[0.512739]	[57]	[966]	1884	0.69335	1.1144	0.64159	1.9346	0.88782	1.0658	0.59009	1.9259	0.19856	0.83218	0.62497	1.11	0.50514	1.1137	0.82402	1.5077	[{"key":"control","value":{"mean":19.183333333333334,"stdev":7.103578910192616,"min":4.0,"max":42.0,"n":180,"sum":3453.0}},{"key":"sport","value":{"mean":29.15686274509804,"stdev":8.795882613015332,"min":11.0,"max":55.0,"n":102,"sum":2974.0}}]	[{"key":"control","value":{"mean":75.19444444444444,"stdev":27.137120379088433,"min":0.0,"max":99.0,"n":180,"sum":13535.0}},{"key":"sport","value":{"mean":89.66666666666667,"stdev":16.86296169491539,"min":30.0,"max":99.0,"n":102,"sum":9146.0}}]	0.26579	0.19887	0.58479	11613	57	23	18	8	26	9	27	30	9	9	12	14	intron_variant	[{"allele_num":1,"amino_acids":null,"appris":null,"biotype":"protein_coding","canonical":1,"ccds":"CCDS32239.1","cdna_start":null,"cdna_end":null,"cds_end":null,"cds_start":null,"codons":null,"consequence_terms":["intron_variant"],"distance":null,"domains":null,"exon":null,"gene_id":"ENSG00000104064","gene_pheno":null,"gene_symbol":"GABPB1","gene_symbol_source":"HGNC","hgnc_id":"HGNC:4074","hgvsc…	NA	NA	NA
chr15:50324511	["T","C"]	rs10163050	["GABPB1"]	[null]	1.942	[0.504813]	[56]	[944]	1870	0.79257	1.0822	0.62357	1.8784	1	0.99219	0.54996	1.7895	0.20129	0.8333	0.62593	1.1102	0.71143	1.0618	0.78573	1.436	[{"key":"control","value":{"mean":19.255555555555556,"stdev":7.147744183557511,"min":4.0,"max":42.0,"n":180,"sum":3466.0}},{"key":"sport","value":{"mean":29.07843137254902,"stdev":8.860228690128078,"min":11.0,"max":55.0,"n":102,"sum":2966.0}}]	[{"key":"control","value":{"mean":74.21666666666667,"stdev":27.000468102938104,"min":6.0,"max":99.0,"n":180,"sum":13359.0}},{"key":"sport","value":{"mean":88.80392156862744,"stdev":17.67630474186228,"min":30.0,"max":99.0,"n":102,"sum":9058.0}}]	0.71091	0.27962	0.56503	10892	57	22	20	9	24	9	28	29	9	11	11	13	intron_variant	[{"allele_num":1,"amino_acids":null,"appris":null,"biotype":"protein_coding","canonical":1,"ccds":"CCDS32239.1","cdna_start":null,"cdna_end":null,"cds_end":null,"cds_start":null,"codons":null,"consequence_terms":["intron_variant"],"distance":null,"domains":null,"exon":null,"gene_id":"ENSG00000104064","gene_pheno":null,"gene_symbol":"GABPB1","gene_symbol_source":"HGNC","hgnc_id":"HGNC:4074","hgvsc…	NA	NA	NA
chr15:50324951	["G","A"]	rs8036354	["GABPB1"]	[null]	12.33	[0.50053]	[150]	[944]	1886	0.79257	1.0822	0.62357	1.8784	1	0.99219	0.54996	1.7895	0.20107	0.83227	0.62522	1.1089	0.60532	1.0801	0.7994	1.4606	[{"key":"control","value":{"mean":25.944444444444443,"stdev":7.842705189624176,"min":7.0,"max":54.0,"n":180,"sum":4670.0}},{"key":"sport","value":{"mean":32.92156862745098,"stdev":8.928568682374497,"min":17.0,"max":63.0,"n":102,"sum":3358.0}}]	[{"key":"control","value":{"mean":84.12777777777778,"stdev":20.84866917030533,"min":8.0,"max":99.0,"n":180,"sum":15143.0}},{"key":"sport","value":{"mean":93.46078431372548,"stdev":10.943411993136282,"min":54.0,"max":99.0,"n":102,"sum":9533.0}}]	0.71091	0.27962	0.56534	10980	57	22	20	9	24	9	28	29	9	11	11	13	intron_variant	[{"allele_num":1,"amino_acids":null,"appris":null,"biotype":"protein_coding","canonical":1,"ccds":"CCDS32239.1","cdna_start":null,"cdna_end":null,"cds_end":null,"cds_start":null,"codons":null,"consequence_terms":["intron_variant"],"distance":null,"domains":null,"exon":null,"gene_id":"ENSG00000104064","gene_pheno":null,"gene_symbol":"GABPB1","gene_symbol_source":"HGNC","hgnc_id":"HGNC:4074","hgvsc…	NA	NA	NA
chr15:50325205	["T","C"]	NA	["GABPB1"]	[null]	1.459	[0.00318134]	[51]	[6]	1886	1	Infinity	0.01017	Infinity	1	Infinity	0.023222	Infinity	0.51605	1.3858	0.034774	7.8824	0.50998	1.5585	0.033725	12.944	[{"key":"control","value":{"mean":25.494444444444444,"stdev":9.208388218371713,"min":4.0,"max":54.0,"n":180,"sum":4589.0}},{"key":"sport","value":{"mean":35.205882352941174,"stdev":8.227569906989205,"min":19.0,"max":59.0,"n":102,"sum":3591.0}}]	[{"key":"control","value":{"mean":65.40555555555555,"stdev":24.294877654495668,"min":0.0,"max":99.0,"n":180,"sum":11773.0}},{"key":"sport","value":{"mean":88.59803921568627,"stdev":13.913077360725044,"min":35.0,"max":99.0,"n":102,"sum":9037.0}}]	0.5	0.5	0.0035771	0	1	0	100	40	0	0	0	1	48	52	0	0	intron_variant	[{"allele_num":1,"amino_acids":null,"appris":null,"biotype":"protein_coding","canonical":1,"ccds":"CCDS32239.1","cdna_start":null,"cdna_end":null,"cds_end":null,"cds_start":null,"codons":null,"consequence_terms":["intron_variant"],"distance":null,"domains":null,"exon":null,"gene_id":"ENSG00000104064","gene_pheno":null,"gene_symbol":"GABPB1","gene_symbol_source":"HGNC","hgnc_id":"HGNC:4074","hgvsc…	NA	NA	NA
chr15:50327395	["T","C"]	NA	["GABPB1"]	[null]	17.87	[0.00265111]	[48]	[5]	1886	1	Infinity	0.01017	Infinity	1	Infinity	0.023222	Infinity	0.087818	11.277	0.27511	68.558	0.45733	1.8708	0.039378	16.837	[{"key":"control","value":{"mean":27.33888888888889,"stdev":7.4722924408100795,"min":9.0,"max":47.0,"n":180,"sum":4921.0}},{"key":"sport","value":{"mean":37.63725490196079,"stdev":10.3732208166748,"min":17.0,"max":68.0,"n":102,"sum":3839.0}}]	[{"key":"control","value":{"mean":70.62777777777778,"stdev":23.753837246866393,"min":0.0,"max":99.0,"n":180,"sum":12713.0}},{"key":"sport","value":{"mean":89.62745098039215,"stdev":14.010445381107953,"min":28.0,"max":99.0,"n":102,"sum":9142.0}}]	0.5	0.5	0.0004409	0	1	0	100	40	0	0	0	1	48	52	0	0	intron_variant	[{"allele_num":1,"amino_acids":null,"appris":null,"biotype":"protein_coding","canonical":1,"ccds":"CCDS32239.1","cdna_start":null,"cdna_end":null,"cds_end":null,"cds_start":null,"codons":null,"consequence_terms":["intron_variant"],"distance":null,"domains":null,"exon":null,"gene_id":"ENSG00000104064","gene_pheno":null,"gene_symbol":"GABPB1","gene_symbol_source":"HGNC","hgnc_id":"HGNC:4074","hgvsc…	NA	NA	NA
chr15:50329637	["C","A"]	rs12594956	["GABPB1"]	[null]	0.723	[0.512195]	[150]	[966]	1886	0.79175	1.0925	0.62902	1.8965	1	1.0263	0.56836	1.8532	0.15293	0.81486	0.61201	1.0866	0.55434	1.0942	0.80965	1.4807	[{"key":"control","value":{"mean":22.355555555555554,"stdev":7.457004330174884,"min":1.0,"max":43.0,"n":180,"sum":4024.0}},{"key":"sport","value":{"mean":33.03921568627451,"stdev":7.181022878457531,"min":12.0,"max":51.0,"n":102,"sum":3370.0}}]	[{"key":"control","value":{"mean":78.01666666666667,"stdev":26.63800021689983,"min":0.0,"max":99.0,"n":180,"sum":14043.0}},{"key":"sport","value":{"mean":94.73529411764706,"stdev":11.2797984186099,"min":27.0,"max":99.0,"n":102,"sum":9663.0}}]	0.60381	0.13932	0.58506	11746	58	23	18	8	25	9	27	31	9	9	12	13	intron_variant	[{"allele_num":1,"amino_acids":null,"appris":null,"biotype":"protein_coding","canonical":1,"ccds":"CCDS32239.1","cdna_start":null,"cdna_end":null,"cds_end":null,"cds_start":null,"codons":null,"consequence_terms":["intron_variant"],"distance":null,"domains":null,"exon":null,"gene_id":"ENSG00000104064","gene_pheno":null,"gene_symbol":"GABPB1","gene_symbol_source":"HGNC","hgnc_id":"HGNC:4074","hgvsc…	NA	NA	NA
chr15:50330423	["C","T"]	NA	["GABPB1"]	[null]	0.615	NA	NA	NA	NA	1	Infinity	0.01017	Infinity	0.47525	0	0	35.321	0.01179	112.34	2.1383	1506.9	NA	NA	NA	NA	[{"key":"control","value":{"mean":25.93888888888889,"stdev":6.748797332273264,"min":10.0,"max":54.0,"n":180,"sum":4669.0}},{"key":"sport","value":{"mean":34.509803921568626,"stdev":9.086453068899766,"min":15.0,"max":64.0,"n":102,"sum":3520.0}}]	[{"key":"control","value":{"mean":66.27222222222223,"stdev":20.852079713905326,"min":0.0,"max":99.0,"n":180,"sum":11929.0}},{"key":"sport","value":{"mean":85.91176470588235,"stdev":16.537600023367133,"min":31.0,"max":99.0,"n":102,"sum":8763.0}}]	0.5	0.5	4.4101e-05	0	1	0	100	40	0	0	1	0	47	53	0	0	intron_variant	[{"allele_num":1,"amino_acids":null,"appris":null,"biotype":"protein_coding","canonical":1,"ccds":"CCDS32239.1","cdna_start":null,"cdna_end":null,"cds_end":null,"cds_start":null,"codons":null,"consequence_terms":["intron_variant"],"distance":null,"domains":null,"exon":null,"gene_id":"ENSG00000104064","gene_pheno":null,"gene_symbol":"GABPB1","gene_symbol_source":"HGNC","hgnc_id":"HGNC:4074","hgvsc…	NA	NA	NA
chr15:50330689	["T","C"]	NA	["GABPB1"]	[null]	3.995	[0.00106045]	[45]	[2]	1886	0.28369	0	0	15.446	NaN	NaN	NaN	NaN	1	0	0	102.44	1	0	0	49.767	[{"key":"control","value":{"mean":25.522222222222222,"stdev":6.901252346539531,"min":10.0,"max":47.0,"n":180,"sum":4594.0}},{"key":"sport","value":{"mean":34.970588235294116,"stdev":8.943675476364755,"min":15.0,"max":64.0,"n":102,"sum":3567.0}}]	[{"key":"control","value":{"mean":66.96666666666667,"stdev":20.882714808610896,"min":0.0,"max":99.0,"n":180,"sum":12054.0}},{"key":"sport","value":{"mean":87.63725490196079,"stdev":14.07249383231402,"min":39.0,"max":99.0,"n":102,"sum":8939.0}}]	0.50834	0.5	0.00020577	0	0	1	101	39	0	0	0	0	48	53	0	0	intron_variant	[{"allele_num":1,"amino_acids":null,"appris":null,"biotype":"protein_coding","canonical":1,"ccds":"CCDS32239.1","cdna_start":null,"cdna_end":null,"cds_end":null,"cds_start":null,"codons":null,"consequence_terms":["intron_variant"],"distance":null,"domains":null,"exon":null,"gene_id":"ENSG00000104064","gene_pheno":null,"gene_symbol":"GABPB1","gene_symbol_source":"HGNC","hgnc_id":"HGNC:4074","hgvsc…	NA	NA	[{"allele_num":1,"biotype":"enhancer","consequence_terms":["regulatory_region_variant"],"impact":"MODIFIER","minimised":null,"regulatory_feature_id":"ENSR00000515466","variant_allele":"C"}]
chr15:50333573	["T","C"]	rs184862183	["GABPB1"]	[null]	0.301	NA	NA	NA	NA	0.28369	0	0	15.446	NaN	NaN	NaN	NaN	1	0	0	6.2434	NA	NA	NA	NA	[{"key":"control","value":{"mean":25.216666666666665,"stdev":7.470144279433663,"min":8.0,"max":46.0,"n":180,"sum":4539.0}},{"key":"sport","value":{"mean":37.3235294117647,"stdev":10.72121020816057,"min":19.0,"max":65.0,"n":102,"sum":3807.0}}]	[{"key":"control","value":{"mean":66.96111111111111,"stdev":22.551758711631678,"min":0.0,"max":99.0,"n":180,"sum":12053.0}},{"key":"sport","value":{"mean":88.77450980392157,"stdev":14.598486936601972,"min":31.0,"max":99.0,"n":102,"sum":9055.0}}]	0.52884	0.5	0.0029699	0	0	1	101	39	0	0	0	0	48	53	0	0	intron_variant	[{"allele_num":1,"amino_acids":null,"appris":null,"biotype":"protein_coding","canonical":1,"ccds":"CCDS32239.1","cdna_start":null,"cdna_end":null,"cds_end":null,"cds_start":null,"codons":null,"consequence_terms":["intron_variant"],"distance":null,"domains":null,"exon":null,"gene_id":"ENSG00000104064","gene_pheno":null,"gene_symbol":"GABPB1","gene_symbol_source":"HGNC","hgnc_id":"HGNC:4074","hgvsc…	NA	NA	NA
chr15:50335261	["T","C"]	rs181629387	["GABPB1"]	[null]	0.284	[0.0100742]	[57]	[19]	1886	1	0.79067	0.040627	47.191	0.49874	Infinity	0.17028	Infinity	0.23715	2.1777	0.26075	8.0356	1	0.98264	0.1102	4.1215	[{"key":"control","value":{"mean":25.094444444444445,"stdev":8.084070222234876,"min":3.0,"max":47.0,"n":180,"sum":4517.0}},{"key":"sport","value":{"mean":40.627450980392155,"stdev":9.87065523047834,"min":20.0,"max":67.0,"n":102,"sum":4144.0}}]	[{"key":"control","value":{"mean":67.22777777777777,"stdev":22.784456337979282,"min":0.0,"max":99.0,"n":180,"sum":12101.0}},{"key":"sport","value":{"mean":90.2156862745098,"stdev":16.73532570611672,"min":0.0,"max":99.0,"n":102,"sum":9202.0}}]	0.60055	0.50246	0.0045712	2	2	1	99	39	0	0	0	2	48	51	0	0	intron_variant	[{"allele_num":1,"amino_acids":null,"appris":null,"biotype":"protein_coding","canonical":1,"ccds":"CCDS32239.1","cdna_start":null,"cdna_end":null,"cds_end":null,"cds_start":null,"codons":null,"consequence_terms":["intron_variant"],"distance":null,"domains":null,"exon":null,"gene_id":"ENSG00000104064","gene_pheno":null,"gene_symbol":"GABPB1","gene_symbol_source":"HGNC","hgnc_id":"HGNC:4074","hgvsc…	NA	NA	NA
chr15:50337351	["T","C"]	NA	["GABPB1"]	[null]	15.72	[0.00318134]	[51]	[6]	1886	1	Infinity	0.01017	Infinity	0.47525	0	0	35.321	1	0.67543	0.016983	3.8233	0.50998	1.5585	0.033725	12.944	[{"key":"control","value":{"mean":19.63888888888889,"stdev":6.525815307844597,"min":3.0,"max":41.0,"n":180,"sum":3535.0}},{"key":"sport","value":{"mean":32.245098039215684,"stdev":10.648056321308646,"min":14.0,"max":69.0,"n":102,"sum":3289.0}}]	[{"key":"control","value":{"mean":52.36666666666667,"stdev":19.209054577926977,"min":0.0,"max":99.0,"n":180,"sum":9426.0}},{"key":"sport","value":{"mean":80.49019607843137,"stdev":18.338187466851657,"min":16.0,"max":99.0,"n":102,"sum":8210.0}}]	0.5	0.5	0.007312	0	1	0	100	40	0	0	1	0	47	53	0	0	intron_variant	[{"allele_num":1,"amino_acids":null,"appris":null,"biotype":"protein_coding","canonical":1,"ccds":"CCDS32239.1","cdna_start":null,"cdna_end":null,"cds_end":null,"cds_start":null,"codons":null,"consequence_terms":["intron_variant"],"distance":null,"domains":null,"exon":null,"gene_id":"ENSG00000104064","gene_pheno":null,"gene_symbol":"GABPB1","gene_symbol_source":"HGNC","hgnc_id":"HGNC:4074","hgvsc…	NA	NA	NA
chr15:50337460	["A","G"]	rs28688566	["GABPB1"]	[null]	11.01	[0.5]	[150]	[943]	1886	0.79257	1.0822	0.62357	1.8784	1	0.99219	0.54996	1.7895	0.20099	0.83183	0.62489	1.1083	0.60499	1.0824	0.8011	1.4637	[{"key":"control","value":{"mean":22.983333333333334,"stdev":6.395723397535088,"min":7.0,"max":40.0,"n":180,"sum":4137.0}},{"key":"sport","value":{"mean":38.73529411764706,"stdev":9.678079608759935,"min":19.0,"max":69.0,"n":102,"sum":3951.0}}]	[{"key":"control","value":{"mean":80.15,"stdev":22.302086349836344,"min":21.0,"max":99.0,"n":180,"sum":14427.0}},{"key":"sport","value":{"mean":95.31372549019608,"stdev":11.579207524914452,"min":13.0,"max":99.0,"n":102,"sum":9722.0}}]	0.82412	0.27962	0.56547	10984	57	22	20	9	24	9	28	29	9	11	11	13	intron_variant	[{"allele_num":1,"amino_acids":null,"appris":null,"biotype":"protein_coding","canonical":1,"ccds":"CCDS32239.1","cdna_start":null,"cdna_end":null,"cds_end":null,"cds_start":null,"codons":null,"consequence_terms":["intron_variant"],"distance":null,"domains":null,"exon":null,"gene_id":"ENSG00000104064","gene_pheno":null,"gene_symbol":"GABPB1","gene_symbol_source":"HGNC","hgnc_id":"HGNC:4074","hgvsc…	NA	NA	[{"allele_num":1,"biotype":"promoter_flanking_region","consequence_terms":["regulatory_region_variant"],"impact":"MODIFIER","minimised":null,"regulatory_feature_id":"ENSR00000515467","variant_allele":"G"}]
chr15:50338011	["C","G"]	rs28719982	["GABPB1"]	[null]	0.658	[0.183457]	[150]	[346]	1886	0.50957	0.79879	0.40877	1.6032	0.58912	0.77825	0.3591	1.6759	0.64352	1.0863	0.74192	1.5548	0.84883	1.0313	0.69133	1.5073	[{"key":"control","value":{"mean":25.65,"stdev":8.00588325337478,"min":5.0,"max":56.0,"n":180,"sum":4617.0}},{"key":"sport","value":{"mean":39.40196078431372,"stdev":11.165650937639393,"min":14.0,"max":70.0,"n":102,"sum":4019.0}}]	[{"key":"control","value":{"mean":76.57777777777778,"stdev":23.38730794340182,"min":0.0,"max":99.0,"n":180,"sum":13784.0}},{"key":"sport","value":{"mean":92.74509803921569,"stdev":12.622487150048226,"min":41.0,"max":99.0,"n":102,"sum":9460.0}}]	0.91503	0.62922	0.17581	1069	30	16	67	23	4	1	14	16	31	36	3	1	intron_variant	[{"allele_num":1,"amino_acids":null,"appris":null,"biotype":"protein_coding","canonical":1,"ccds":"CCDS32239.1","cdna_start":null,"cdna_end":null,"cds_end":null,"cds_start":null,"codons":null,"consequence_terms":["intron_variant"],"distance":null,"domains":null,"exon":null,"gene_id":"ENSG00000104064","gene_pheno":null,"gene_symbol":"GABPB1","gene_symbol_source":"HGNC","hgnc_id":"HGNC:4074","hgvsc…	NA	NA	[{"allele_num":1,"biotype":"promoter_flanking_region","consequence_terms":["regulatory_region_variant"],"impact":"MODIFIER","minimised":null,"regulatory_feature_id":"ENSR00000515467","variant_allele":"G"}]
chr15:50338432	["T","C"]	rs138441331	["GABPB1"]	[null]	0.995	[0.00212089]	[47]	[4]	1886	1	Infinity	0.01017	Infinity	0.47525	0	0	35.321	0.40521	1.94	0.048602	11.072	0.39906	2.3394	0.047299	23.79	[{"key":"control","value":{"mean":26.683333333333334,"stdev":6.668728847722362,"min":8.0,"max":51.0,"n":180,"sum":4803.0}},{"key":"sport","value":{"mean":36.94117647058823,"stdev":10.46077971957193,"min":11.0,"max":62.0,"n":102,"sum":3768.0}}]	[{"key":"control","value":{"mean":67.65555555555555,"stdev":19.73781543192384,"min":0.0,"max":99.0,"n":180,"sum":12178.0}},{"key":"sport","value":{"mean":87.05882352941177,"stdev":15.522800137414405,"min":33.0,"max":99.0,"n":102,"sum":8880.0}}]	0.5	0.5	0.0025578	2	1	0	100	40	0	0	1	0	47	53	0	0	intron_variant	[{"allele_num":1,"amino_acids":null,"appris":null,"biotype":"protein_coding","canonical":1,"ccds":"CCDS32239.1","cdna_start":null,"cdna_end":null,"cds_end":null,"cds_start":null,"codons":null,"consequence_terms":["intron_variant"],"distance":null,"domains":null,"exon":null,"gene_id":"ENSG00000104064","gene_pheno":null,"gene_symbol":"GABPB1","gene_symbol_source":"HGNC","hgnc_id":"HGNC:4074","hgvsc…	NA	NA	[{"allele_num":1,"biotype":"promoter_flanking_region","consequence_terms":["regulatory_region_variant"],"impact":"MODIFIER","minimised":null,"regulatory_feature_id":"ENSR00000515467","variant_allele":"C"}]
chr15:50339860	["T","G"]	NA	["GABPB1"]	[null]	8.747	NA	NA	NA	NA	0.28369	0	0	15.446	NaN	NaN	NaN	NaN	NA	NA	NA	NA	NA	NA	NA	NA	[{"key":"control","value":{"mean":25.8,"stdev":7.566299550565581,"min":6.0,"max":47.0,"n":180,"sum":4644.0}},{"key":"sport","value":{"mean":37.30392156862745,"stdev":9.88441952403793,"min":14.0,"max":69.0,"n":102,"sum":3805.0}}]	[{"key":"control","value":{"mean":67.22777777777777,"stdev":20.489517795843152,"min":0.0,"max":99.0,"n":180,"sum":12101.0}},{"key":"sport","value":{"mean":89.26470588235294,"stdev":13.734832254904282,"min":27.0,"max":99.0,"n":102,"sum":9105.0}}]	0.5	0.5	NA	NA	0	1	101	39	0	0	0	0	48	53	0	0	intron_variant	[{"allele_num":1,"amino_acids":null,"appris":null,"biotype":"protein_coding","canonical":1,"ccds":"CCDS32239.1","cdna_start":null,"cdna_end":null,"cds_end":null,"cds_start":null,"codons":null,"consequence_terms":["intron_variant"],"distance":null,"domains":null,"exon":null,"gene_id":"ENSG00000104064","gene_pheno":null,"gene_symbol":"GABPB1","gene_symbol_source":"HGNC","hgnc_id":"HGNC:4074","hgvsc…	NA	NA	[{"allele_num":1,"biotype":"promoter_flanking_region","consequence_terms":["regulatory_region_variant"],"impact":"MODIFIER","minimised":null,"regulatory_feature_id":"ENSR00000515467","variant_allele":"G"}]
chr15:50339882	["T","C"]	rs77950700	["GABPB1"]	[null]	1.731	[0.0811241]	[150]	[153]	1886	1	1.1454	0.44142	3.3471	0.81877	0.89632	0.31775	2.5281	0.17723	1.3752	0.81982	2.1895	0.35007	1.2446	0.72134	2.0501	[{"key":"control","value":{"mean":25.533333333333335,"stdev":7.857339102888318,"min":5.0,"max":47.0,"n":180,"sum":4596.0}},{"key":"sport","value":{"mean":37.431372549019606,"stdev":10.21389845482716,"min":13.0,"max":80.0,"n":102,"sum":3818.0}}]	[{"key":"control","value":{"mean":72.61666666666666,"stdev":21.13745359414052,"min":0.0,"max":99.0,"n":180,"sum":13071.0}},{"key":"sport","value":{"mean":90.6078431372549,"stdev":13.178381630790945,"min":43.0,"max":99.0,"n":102,"sum":9242.0}}]	0.82259	0.79604	0.073993	179	18	7	82	33	1	0	10	8	38	44	0	1	intron_variant	[{"allele_num":1,"amino_acids":null,"appris":null,"biotype":"protein_coding","canonical":1,"ccds":"CCDS32239.1","cdna_start":null,"cdna_end":null,"cds_end":null,"cds_start":null,"codons":null,"consequence_terms":["intron_variant"],"distance":null,"domains":null,"exon":null,"gene_id":"ENSG00000104064","gene_pheno":null,"gene_symbol":"GABPB1","gene_symbol_source":"HGNC","hgnc_id":"HGNC:4074","hgvsc…	NA	NA	[{"allele_num":1,"biotype":"promoter_flanking_region","consequence_terms":["regulatory_region_variant"],"impact":"MODIFIER","minimised":null,"regulatory_feature_id":"ENSR00000515467","variant_allele":"C"}]
chr15:50340331	["T","G"]	rs8026571	["GABPB1"]	[null]	4.634	[0.5]	[150]	[943]	1886	0.79257	1.0822	0.62357	1.8784	1	0.99219	0.54996	1.7895	0.20118	0.8328	0.62556	1.1096	0.60499	1.0824	0.8011	1.4637	[{"key":"control","value":{"mean":24.233333333333334,"stdev":7.32355408558198,"min":4.0,"max":49.0,"n":180,"sum":4362.0}},{"key":"sport","value":{"mean":34.333333333333336,"stdev":9.056828572455679,"min":14.0,"max":73.0,"n":102,"sum":3502.0}}]	[{"key":"control","value":{"mean":80.99444444444444,"stdev":23.079210756345265,"min":2.0,"max":99.0,"n":180,"sum":14579.0}},{"key":"sport","value":{"mean":93.59803921568627,"stdev":12.101093617667743,"min":42.0,"max":99.0,"n":102,"sum":9547.0}}]	0.82412	0.27962	0.56518	10979	57	22	20	9	24	9	28	29	9	11	11	13	intron_variant	[{"allele_num":1,"amino_acids":null,"appris":null,"biotype":"protein_coding","canonical":1,"ccds":"CCDS32239.1","cdna_start":null,"cdna_end":null,"cds_end":null,"cds_start":null,"codons":null,"consequence_terms":["intron_variant"],"distance":null,"domains":null,"exon":null,"gene_id":"ENSG00000104064","gene_pheno":null,"gene_symbol":"GABPB1","gene_symbol_source":"HGNC","hgnc_id":"HGNC:4074","hgvsc…	NA	NA	[{"allele_num":1,"biotype":"promoter_flanking_region","consequence_terms":["regulatory_region_variant"],"impact":"MODIFIER","minimised":null,"regulatory_feature_id":"ENSR00000515467","variant_allele":"G"}]
chr15:50340340	["G","C"]	rs139899896	["GABPB1"]	[null]	0.688	NA	NA	NA	NA	0.079756	0	0	2.0978	NaN	NaN	NaN	NaN	1	0	0	9.9945	NA	NA	NA	NA	[{"key":"control","value":{"mean":24.238888888888887,"stdev":7.245967375711568,"min":4.0,"max":48.0,"n":180,"sum":4363.0}},{"key":"sport","value":{"mean":34.05882352941177,"stdev":8.838223059598082,"min":15.0,"max":73.0,"n":102,"sum":3474.0}}]	[{"key":"control","value":{"mean":64.85555555555555,"stdev":20.338284157448868,"min":0.0,"max":99.0,"n":180,"sum":11674.0}},{"key":"sport","value":{"mean":85.69607843137256,"stdev":13.953556870102434,"min":42.0,"max":99.0,"n":102,"sum":8741.0}}]	0.52072	0.5	0.0018673	0	0	2	101	38	0	0	0	0	48	53	0	0	intron_variant	[{"allele_num":1,"amino_acids":null,"appris":null,"biotype":"protein_coding","canonical":1,"ccds":"CCDS32239.1","cdna_start":null,"cdna_end":null,"cds_end":null,"cds_start":null,"codons":null,"consequence_terms":["intron_variant"],"distance":null,"domains":null,"exon":null,"gene_id":"ENSG00000104064","gene_pheno":null,"gene_symbol":"GABPB1","gene_symbol_source":"HGNC","hgnc_id":"HGNC:4074","hgvsc…	NA	NA	[{"allele_num":1,"biotype":"promoter_flanking_region","consequence_terms":["regulatory_region_variant"],"impact":"MODIFIER","minimised":null,"regulatory_feature_id":"ENSR00000515467","variant_allele":"C"}]
chr15:50340350	["C","G"]	rs8025367	["GABPB1"]	[null]	1.354	NA	NA	NA	NA	NaN	NaN	NaN	NaN	NaN	NaN	NaN	NaN	NA	NA	NA	NA	NA	NA	NA	NA	[{"key":"control","value":{"mean":24.033333333333335,"stdev":7.3913613240202345,"min":4.0,"max":46.0,"n":180,"sum":4326.0}},{"key":"sport","value":{"mean":33.61764705882353,"stdev":8.571549059953943,"min":16.0,"max":73.0,"n":102,"sum":3429.0}}]	[{"key":"control","value":{"mean":81.45555555555555,"stdev":22.552241135792077,"min":6.0,"max":99.0,"n":180,"sum":14662.0}},{"key":"sport","value":{"mean":93.86274509803921,"stdev":11.471225053547789,"min":34.0,"max":99.0,"n":102,"sum":9574.0}}]	0.82412	0.27962	NA	NA	0	0	101	40	0	0	0	0	48	53	0	0	intron_variant	[{"allele_num":1,"amino_acids":null,"appris":null,"biotype":"protein_coding","canonical":1,"ccds":"CCDS32239.1","cdna_start":null,"cdna_end":null,"cds_end":null,"cds_start":null,"codons":null,"consequence_terms":["intron_variant"],"distance":null,"domains":null,"exon":null,"gene_id":"ENSG00000104064","gene_pheno":null,"gene_symbol":"GABPB1","gene_symbol_source":"HGNC","hgnc_id":"HGNC:4074","hgvsc…	NA	NA	[{"allele_num":1,"biotype":"promoter_flanking_region","consequence_terms":["regulatory_region_variant"],"impact":"MODIFIER","minimised":null,"regulatory_feature_id":"ENSR00000515467","variant_allele":"G"}]
chr15:50340350	["C","T"]	rs8025367	["GABPB1"]	[null]	1.644	[0.5]	[150]	[943]	1886	0.79257	1.0822	0.62357	1.8784	1	0.99219	0.54996	1.7895	0.20128	0.83325	0.6259	1.1102	0.60499	1.0824	0.8011	1.4637	[{"key":"control","value":{"mean":24.033333333333335,"stdev":7.3913613240202345,"min":4.0,"max":46.0,"n":180,"sum":4326.0}},{"key":"sport","value":{"mean":33.61764705882353,"stdev":8.571549059953943,"min":16.0,"max":73.0,"n":102,"sum":3429.0}}]	[{"key":"control","value":{"mean":81.45555555555555,"stdev":22.552241135792077,"min":6.0,"max":99.0,"n":180,"sum":14662.0}},{"key":"sport","value":{"mean":93.86274509803921,"stdev":11.471225053547789,"min":34.0,"max":99.0,"n":102,"sum":9574.0}}]	0.82412	0.27962	0.56505	10978	57	22	20	9	24	9	28	29	9	11	11	13	intron_variant	[{"allele_num":1,"amino_acids":null,"appris":null,"biotype":"protein_coding","canonical":1,"ccds":"CCDS32239.1","cdna_start":null,"cdna_end":null,"cds_end":null,"cds_start":null,"codons":null,"consequence_terms":["intron_variant"],"distance":null,"domains":null,"exon":null,"gene_id":"ENSG00000104064","gene_pheno":null,"gene_symbol":"GABPB1","gene_symbol_source":"HGNC","hgnc_id":"HGNC:4074","hgvsc…	NA	NA	[{"allele_num":1,"biotype":"promoter_flanking_region","consequence_terms":["regulatory_region_variant"],"impact":"MODIFIER","minimised":null,"regulatory_feature_id":"ENSR00000515467","variant_allele":"T"}]
chr15:50341210	["A","G"]	NA	["GABPB1"]	[null]	6.048	[0.00159067]	[58]	[3]	1886	0.079756	0	0	2.0978	NaN	NaN	NaN	NaN	1	0	0	7.1776	1	0	0	22.658	[{"key":"control","value":{"mean":23.68888888888889,"stdev":6.68105853962353,"min":8.0,"max":45.0,"n":180,"sum":4264.0}},{"key":"sport","value":{"mean":33.81372549019608,"stdev":8.975708385563987,"min":12.0,"max":55.0,"n":102,"sum":3449.0}}]	[{"key":"control","value":{"mean":61.87777777777778,"stdev":21.031631086837734,"min":0.0,"max":99.0,"n":180,"sum":11138.0}},{"key":"sport","value":{"mean":83.15686274509804,"stdev":18.78242038843311,"min":1.0,"max":99.0,"n":102,"sum":8482.0}}]	0.50834	0.5	0.0025878	0	0	2	101	38	0	0	0	0	48	53	0	0	intron_variant	[{"allele_num":1,"amino_acids":null,"appris":null,"biotype":"protein_coding","canonical":1,"ccds":"CCDS32239.1","cdna_start":null,"cdna_end":null,"cds_end":null,"cds_start":null,"codons":null,"consequence_terms":["intron_variant"],"distance":null,"domains":null,"exon":null,"gene_id":"ENSG00000104064","gene_pheno":null,"gene_symbol":"GABPB1","gene_symbol_source":"HGNC","hgnc_id":"HGNC:4074","hgvsc…	NA	NA	[{"allele_num":1,"biotype":"promoter_flanking_region","consequence_terms":["regulatory_region_variant"],"impact":"MODIFIER","minimised":null,"regulatory_feature_id":"ENSR00000515467","variant_allele":"G"}]
chr15:50342286	["C","G"]	NA	["GABPB1"]	[null]	4.115	[0.00212089]	[51]	[4]	1886	1	Infinity	0.01017	Infinity	1	Infinity	0.023222	Infinity	0.48445	1.5189	0.0381	8.6464	0.39906	2.3394	0.047299	23.79	[{"key":"control","value":{"mean":26.33888888888889,"stdev":7.914237444061668,"min":7.0,"max":57.0,"n":180,"sum":4741.0}},{"key":"sport","value":{"mean":34.03921568627451,"stdev":6.911090218793489,"min":17.0,"max":56.0,"n":102,"sum":3472.0}}]	[{"key":"control","value":{"mean":62.16111111111111,"stdev":19.981703822605347,"min":8.0,"max":99.0,"n":180,"sum":11189.0}},{"key":"sport","value":{"mean":85.96078431372548,"stdev":15.484287778658151,"min":26.0,"max":99.0,"n":102,"sum":8768.0}}]	0.5	0.5	0.0032646	0	1	0	100	40	0	0	0	1	48	52	0	0	intron_variant	[{"allele_num":1,"amino_acids":null,"appris":null,"biotype":"protein_coding","canonical":1,"ccds":"CCDS32239.1","cdna_start":null,"cdna_end":null,"cds_end":null,"cds_start":null,"codons":null,"consequence_terms":["intron_variant"],"distance":null,"domains":null,"exon":null,"gene_id":"ENSG00000104064","gene_pheno":null,"gene_symbol":"GABPB1","gene_symbol_source":"HGNC","hgnc_id":"HGNC:4074","hgvsc…	NA	NA	[{"allele_num":1,"biotype":"promoter_flanking_region","consequence_terms":["regulatory_region_variant"],"impact":"MODIFIER","minimised":null,"regulatory_feature_id":"ENSR00000515467","variant_allele":"G"}]
chr15:50342855	["G","C"]	rs112083081	["GABPB1"]	[null]	1.405	[0.0180276]	[58]	[34]	1886	1	Infinity	0.074187	Infinity	0.22462	0	0	4.8122	1	0.9217	0.11065	3.3852	0.57265	0.54483	0.062958	2.1528	[{"key":"control","value":{"mean":28.572222222222223,"stdev":8.678217018332967,"min":10.0,"max":59.0,"n":180,"sum":5143.0}},{"key":"sport","value":{"mean":37.26470588235294,"stdev":10.35443115392333,"min":13.0,"max":65.0,"n":102,"sum":3801.0}}]	[{"key":"control","value":{"mean":72.06666666666666,"stdev":22.966303819097913,"min":0.0,"max":99.0,"n":180,"sum":12972.0}},{"key":"sport","value":{"mean":86.8529411764706,"stdev":17.63652463365166,"min":24.0,"max":99.0,"n":102,"sum":8859.0}}]	0.5	0.50246	0.010733	0	2	0	99	40	0	0	2	0	46	53	0	0	intron_variant	[{"allele_num":1,"amino_acids":null,"appris":null,"biotype":"protein_coding","canonical":1,"ccds":"CCDS32239.1","cdna_start":null,"cdna_end":null,"cds_end":null,"cds_start":null,"codons":null,"consequence_terms":["intron_variant"],"distance":null,"domains":null,"exon":null,"gene_id":"ENSG00000104064","gene_pheno":null,"gene_symbol":"GABPB1","gene_symbol_source":"HGNC","hgnc_id":"HGNC:4074","hgvsc…	NA	NA	NA
chr15:50343207	["C","T"]	NA	["GABPB1"]	[null]	8.28	[0.004772]	[50]	[9]	1886	1	Infinity	0.01017	Infinity	1	Infinity	0.023222	Infinity	0.32049	2.6146	0.065375	14.997	1	1.0376	0.023557	7.5544	[{"key":"control","value":{"mean":30.633333333333333,"stdev":9.049186581001496,"min":11.0,"max":68.0,"n":180,"sum":5514.0}},{"key":"sport","value":{"mean":30.931372549019606,"stdev":9.5601909529719,"min":9.0,"max":64.0,"n":102,"sum":3155.0}}]	[{"key":"control","value":{"mean":71.46111111111111,"stdev":24.78336446733954,"min":0.0,"max":99.0,"n":180,"sum":12863.0}},{"key":"sport","value":{"mean":75.53921568627452,"stdev":18.95385085226612,"min":24.0,"max":99.0,"n":102,"sum":7705.0}}]	0.5	0.5	0.0018991	0	1	0	100	40	0	0	0	1	48	52	0	0	intron_variant	[{"allele_num":1,"amino_acids":null,"appris":null,"biotype":"protein_coding","canonical":1,"ccds":"CCDS32239.1","cdna_start":null,"cdna_end":null,"cds_end":null,"cds_start":null,"codons":null,"consequence_terms":["intron_variant"],"distance":null,"domains":null,"exon":null,"gene_id":"ENSG00000104064","gene_pheno":null,"gene_symbol":"GABPB1","gene_symbol_source":"HGNC","hgnc_id":"HGNC:4074","hgvsc…	NA	NA	NA
chr15:50344897	["A","G"]	rs6493429	["GABPB1"]	[null]	2.311	[0.501062]	[150]	[944]	1884	0.79257	1.0822	0.62357	1.8784	1	0.99219	0.54996	1.7895	0.20086	0.83108	0.62432	1.1073	0.65699	1.0778	0.79769	1.4575	[{"key":"control","value":{"mean":29.305555555555557,"stdev":8.054741338161733,"min":5.0,"max":66.0,"n":180,"sum":5275.0}},{"key":"sport","value":{"mean":37.86274509803921,"stdev":10.067457976644125,"min":15.0,"max":69.0,"n":102,"sum":3862.0}}]	[{"key":"control","value":{"mean":87.08888888888889,"stdev":19.082653230643473,"min":10.0,"max":99.0,"n":180,"sum":15676.0}},{"key":"sport","value":{"mean":94.97058823529412,"stdev":11.42876992536475,"min":26.0,"max":99.0,"n":102,"sum":9687.0}}]	0.82412	0.27962	0.56569	11006	57	22	20	9	24	9	28	29	9	11	11	13	intron_variant	[{"allele_num":1,"amino_acids":null,"appris":null,"biotype":"protein_coding","canonical":1,"ccds":"CCDS32239.1","cdna_start":null,"cdna_end":null,"cds_end":null,"cds_start":null,"codons":null,"consequence_terms":["intron_variant"],"distance":null,"domains":null,"exon":null,"gene_id":"ENSG00000104064","gene_pheno":null,"gene_symbol":"GABPB1","gene_symbol_source":"HGNC","hgnc_id":"HGNC:4074","hgvsc…	NA	NA	[{"allele_num":1,"biotype":"enhancer","consequence_terms":["regulatory_region_variant"],"impact":"MODIFIER","minimised":null,"regulatory_feature_id":"ENSR00000515469","variant_allele":"G"}]
chr15:50346452	["T","C"]	rs11639406	["GABPB1"]	[null]	12.09	[0.50053]	[150]	[944]	1886	0.79257	1.0822	0.62357	1.8784	1	0.99219	0.54996	1.7895	0.20108	0.83231	0.62525	1.109	0.60532	1.0801	0.7994	1.4606	[{"key":"control","value":{"mean":25.788888888888888,"stdev":8.121979020526737,"min":3.0,"max":47.0,"n":180,"sum":4642.0}},{"key":"sport","value":{"mean":36.81372549019608,"stdev":8.714120153078653,"min":18.0,"max":62.0,"n":102,"sum":3755.0}}]	[{"key":"control","value":{"mean":81.74444444444444,"stdev":23.726947226547257,"min":0.0,"max":99.0,"n":180,"sum":14714.0}},{"key":"sport","value":{"mean":95.53921568627452,"stdev":8.343920610214186,"min":60.0,"max":99.0,"n":102,"sum":9745.0}}]	0.94109	0.27962	0.56533	10992	57	22	20	9	24	9	28	29	9	11	11	13	intron_variant	[{"allele_num":1,"amino_acids":null,"appris":null,"biotype":"protein_coding","canonical":1,"ccds":"CCDS32239.1","cdna_start":null,"cdna_end":null,"cds_end":null,"cds_start":null,"codons":null,"consequence_terms":["intron_variant"],"distance":null,"domains":null,"exon":null,"gene_id":"ENSG00000104064","gene_pheno":null,"gene_symbol":"GABPB1","gene_symbol_source":"HGNC","hgnc_id":"HGNC:4074","hgvsc…	NA	NA	NA
chr15:50346480	["A","C"]	rs16963644	["GABPB1"]	[null]	13.76	[0.0121951]	[55]	[23]	1886	0.56082	Infinity	0.16323	Infinity	1	1.8217	0.093433	108.83	0.74508	1.1775	0.2403	3.5029	0.73424	1.221	0.23264	4.0957	[{"key":"control","value":{"mean":26.955555555555556,"stdev":8.12186501722509,"min":5.0,"max":53.0,"n":180,"sum":4852.0}},{"key":"sport","value":{"mean":36.96078431372549,"stdev":8.671478568348228,"min":15.0,"max":62.0,"n":102,"sum":3770.0}}]	[{"key":"control","value":{"mean":71.61111111111111,"stdev":20.993223480417814,"min":0.0,"max":99.0,"n":180,"sum":12890.0}},{"key":"sport","value":{"mean":90.84313725490196,"stdev":12.718478989434601,"min":42.0,"max":99.0,"n":102,"sum":9266.0}}]	0.50139	0.50739	0.012641	7	3	0	98	40	0	0	1	2	47	51	0	0	intron_variant	[{"allele_num":1,"amino_acids":null,"appris":null,"biotype":"protein_coding","canonical":1,"ccds":"CCDS32239.1","cdna_start":null,"cdna_end":null,"cds_end":null,"cds_start":null,"codons":null,"consequence_terms":["intron_variant"],"distance":null,"domains":null,"exon":null,"gene_id":"ENSG00000104064","gene_pheno":null,"gene_symbol":"GABPB1","gene_symbol_source":"HGNC","hgnc_id":"HGNC:4074","hgvsc…	NA	NA	NA
chr15:50347251	["A","G"]	rs11637901	["GABPB1"]	[null]	0.46	[0.50053]	[150]	[944]	1886	0.89502	1.061	0.61139	1.8416	0.88875	0.95557	0.52964	1.7229	0.15534	0.81555	0.61262	1.0864	0.7118	1.059	0.7837	1.4317	[{"key":"control","value":{"mean":25.205555555555556,"stdev":7.731391438819208,"min":3.0,"max":56.0,"n":180,"sum":4537.0}},{"key":"sport","value":{"mean":35.245098039215684,"stdev":10.855048770683517,"min":17.0,"max":67.0,"n":102,"sum":3595.0}}]	[{"key":"control","value":{"mean":84.63888888888889,"stdev":19.755664135434643,"min":9.0,"max":99.0,"n":180,"sum":15235.0}},{"key":"sport","value":{"mean":93.3529411764706,"stdev":13.594727249803148,"min":2.0,"max":99.0,"n":102,"sum":9522.0}}]	0.82412	0.20119	0.56545	10997	58	22	20	9	23	9	28	30	9	11	11	12	intron_variant	[{"allele_num":1,"amino_acids":null,"appris":null,"biotype":"protein_coding","canonical":1,"ccds":"CCDS32239.1","cdna_start":null,"cdna_end":null,"cds_end":null,"cds_start":null,"codons":null,"consequence_terms":["intron_variant"],"distance":null,"domains":null,"exon":null,"gene_id":"ENSG00000104064","gene_pheno":null,"gene_symbol":"GABPB1","gene_symbol_source":"HGNC","hgnc_id":"HGNC:4074","hgvsc…	NA	NA	NA
chr15:50349014	["A","C"]	NA	["GABPB1","GABPB1-IT1"]	[null]	13.82	NA	NA	NA	NA	1	Infinity	0.01017	Infinity	1	Infinity	0.023222	Infinity	0.0088551	168.16	2.8543	3408.4	NA	NA	NA	NA	[{"key":"control","value":{"mean":26.066666666666666,"stdev":8.12376486338419,"min":4.0,"max":57.0,"n":180,"sum":4692.0}},{"key":"sport","value":{"mean":36.72549019607843,"stdev":9.24413631077867,"min":16.0,"max":65.0,"n":102,"sum":3746.0}}]	[{"key":"control","value":{"mean":68.04444444444445,"stdev":20.808337597709393,"min":7.0,"max":99.0,"n":180,"sum":12248.0}},{"key":"sport","value":{"mean":88.65686274509804,"stdev":13.093551097914963,"min":45.0,"max":99.0,"n":102,"sum":9043.0}}]	0.5	0.5	2.9398e-05	0	1	0	100	40	0	0	0	1	48	52	0	0	non_coding_transcript_exon_variant	[{"allele_num":1,"amino_acids":null,"appris":null,"biotype":"protein_coding","canonical":1,"ccds":"CCDS32239.1","cdna_start":null,"cdna_end":null,"cds_end":null,"cds_start":null,"codons":null,"consequence_terms":["intron_variant"],"distance":null,"domains":null,"exon":null,"gene_id":"ENSG00000104064","gene_pheno":null,"gene_symbol":"GABPB1","gene_symbol_source":"HGNC","hgnc_id":"HGNC:4074","hgvsc…	NA	NA	NA
chr15:50349561	["T","C"]	rs28715646	["GABPB1","GABPB1-IT1"]	[null]	7.444	[0.50053]	[150]	[944]	1886	0.79257	1.0822	0.62357	1.8784	1	0.99219	0.54996	1.7895	0.2012	0.83286	0.62561	1.1096	0.60532	1.0801	0.7994	1.4606	[{"key":"control","value":{"mean":25.07777777777778,"stdev":7.132441965768923,"min":4.0,"max":44.0,"n":180,"sum":4514.0}},{"key":"sport","value":{"mean":34.30392156862745,"stdev":10.512167754360147,"min":15.0,"max":68.0,"n":102,"sum":3499.0}}]	[{"key":"control","value":{"mean":83.77222222222223,"stdev":20.523382479383397,"min":12.0,"max":99.0,"n":180,"sum":15079.0}},{"key":"sport","value":{"mean":94.0,"stdev":10.264158084152378,"min":45.0,"max":99.0,"n":102,"sum":9588.0}}]	0.94109	0.27962	0.56516	10979	57	22	20	9	24	9	28	29	9	11	11	13	non_coding_transcript_exon_variant	[{"allele_num":1,"amino_acids":null,"appris":null,"biotype":"protein_coding","canonical":1,"ccds":"CCDS32239.1","cdna_start":null,"cdna_end":null,"cds_end":null,"cds_start":null,"codons":null,"consequence_terms":["intron_variant"],"distance":null,"domains":null,"exon":null,"gene_id":"ENSG00000104064","gene_pheno":null,"gene_symbol":"GABPB1","gene_symbol_source":"HGNC","hgnc_id":"HGNC:4074","hgvsc…	NA	NA	NA
chr15:50349627	["G","A"]	rs1645	["GABPB1","GABPB1-IT1"]	[null]	1.951	[0.50053]	[150]	[944]	1886	0.79257	1.0822	0.62357	1.8784	1	0.99219	0.54996	1.7895	0.20094	0.83154	0.62466	1.1079	0.60532	1.0801	0.7994	1.4606	[{"key":"control","value":{"mean":25.494444444444444,"stdev":7.379775081051837,"min":3.0,"max":44.0,"n":180,"sum":4589.0}},{"key":"sport","value":{"mean":35.48039215686274,"stdev":9.540142630738822,"min":15.0,"max":68.0,"n":102,"sum":3619.0}}]	[{"key":"control","value":{"mean":84.08333333333333,"stdev":20.710940479745343,"min":9.0,"max":99.0,"n":180,"sum":15135.0}},{"key":"sport","value":{"mean":95.18627450980392,"stdev":8.832571619570404,"min":60.0,"max":99.0,"n":102,"sum":9709.0}}]	0.82412	0.27962	0.56555	10990	57	22	20	9	24	9	28	29	9	11	11	13	non_coding_transcript_exon_variant	[{"allele_num":1,"amino_acids":null,"appris":null,"biotype":"protein_coding","canonical":1,"ccds":"CCDS32239.1","cdna_start":null,"cdna_end":null,"cds_end":null,"cds_start":null,"codons":null,"consequence_terms":["intron_variant"],"distance":null,"domains":null,"exon":null,"gene_id":"ENSG00000104064","gene_pheno":null,"gene_symbol":"GABPB1","gene_symbol_source":"HGNC","hgnc_id":"HGNC:4074","hgvsc…	NA	NA	[{"allele_num":1,"biotype":"promoter","consequence_terms":["regulatory_region_variant"],"impact":"MODIFIER","minimised":null,"regulatory_feature_id":"ENSR00000076476","variant_allele":"A"}]
chr15:50350475	["T","C"]	rs17430750	["GABPB1","GABPB1-IT1"]	[null]	3.281	[0.00848356]	[51]	[16]	1886	0.56082	Infinity	0.16323	Infinity	1	1.8217	0.093433	108.83	0.50201	1.314	0.26811	3.9104	0.42016	1.7613	0.3261	6.2302	[{"key":"control","value":{"mean":23.81111111111111,"stdev":8.057287170208712,"min":5.0,"max":50.0,"n":180,"sum":4286.0}},{"key":"sport","value":{"mean":38.549019607843135,"stdev":9.485414449254462,"min":19.0,"max":68.0,"n":102,"sum":3932.0}}]	[{"key":"control","value":{"mean":64.88888888888889,"stdev":20.947524088352285,"min":12.0,"max":99.0,"n":180,"sum":11680.0}},{"key":"sport","value":{"mean":92.73529411764706,"stdev":10.604222679620857,"min":54.0,"max":99.0,"n":102,"sum":9459.0}}]	0.50139	0.50739	0.011343	4	3	0	98	40	0	0	1	2	47	51	0	0	non_coding_transcript_exon_variant	[{"allele_num":1,"amino_acids":null,"appris":null,"biotype":"protein_coding","canonical":1,"ccds":"CCDS32239.1","cdna_start":null,"cdna_end":null,"cds_end":null,"cds_start":null,"codons":null,"consequence_terms":["intron_variant"],"distance":null,"domains":null,"exon":null,"gene_id":"ENSG00000104064","gene_pheno":null,"gene_symbol":"GABPB1","gene_symbol_source":"HGNC","hgnc_id":"HGNC:4074","hgvsc…	NA	NA	[{"allele_num":1,"biotype":"promoter","consequence_terms":["regulatory_region_variant"],"impact":"MODIFIER","minimised":null,"regulatory_feature_id":"ENSR00000076476","variant_allele":"C"}]
chr15:50351009	["C","G"]	NA	["GABPB1","GABPB1-IT1"]	[null]	4.241	[0.00795334]	[51]	[15]	1886	1	Infinity	0.01017	Infinity	1	Infinity	0.023222	Infinity	1	0.79316	0.019936	4.4937	1	0.62068	0.014672	4.0751	[{"key":"control","value":{"mean":26.772222222222222,"stdev":8.093090712697506,"min":3.0,"max":59.0,"n":180,"sum":4819.0}},{"key":"sport","value":{"mean":37.57843137254902,"stdev":9.656285441089658,"min":19.0,"max":68.0,"n":102,"sum":3833.0}}]	[{"key":"control","value":{"mean":70.18888888888888,"stdev":21.31764758985924,"min":0.0,"max":99.0,"n":180,"sum":12634.0}},{"key":"sport","value":{"mean":89.6470588235294,"stdev":13.114613207593063,"min":51.0,"max":99.0,"n":102,"sum":9144.0}}]	0.5	0.5	0.0062335	0	1	0	100	40	0	0	0	1	48	52	0	0	non_coding_transcript_exon_variant	[{"allele_num":1,"amino_acids":null,"appris":null,"biotype":"protein_coding","canonical":1,"ccds":"CCDS32239.1","cdna_start":null,"cdna_end":null,"cds_end":null,"cds_start":null,"codons":null,"consequence_terms":["intron_variant"],"distance":null,"domains":null,"exon":null,"gene_id":"ENSG00000104064","gene_pheno":null,"gene_symbol":"GABPB1","gene_symbol_source":"HGNC","hgnc_id":"HGNC:4074","hgvsc…	NA	NA	[{"allele_num":1,"biotype":"promoter","consequence_terms":["regulatory_region_variant"],"impact":"MODIFIER","minimised":null,"regulatory_feature_id":"ENSR00000076476","variant_allele":"G"}]
chr15:50351842	["T","C"]	NA	["GABPB1","GABPB1-IT1"]	[null]	5.807	[0.00212089]	[48]	[4]	1886	1	Infinity	0.01017	Infinity	0.47525	0	0	35.321	0.32613	2.559	0.063993	14.671	0.39906	2.3394	0.047299	23.79	[{"key":"control","value":{"mean":28.77777777777778,"stdev":8.052298191997078,"min":12.0,"max":53.0,"n":180,"sum":5180.0}},{"key":"sport","value":{"mean":29.431372549019606,"stdev":8.883240227509257,"min":11.0,"max":55.0,"n":102,"sum":3002.0}}]	[{"key":"control","value":{"mean":75.03333333333333,"stdev":19.185903389960274,"min":23.0,"max":99.0,"n":180,"sum":13506.0}},{"key":"sport","value":{"mean":76.6078431372549,"stdev":16.642231222219785,"min":27.0,"max":99.0,"n":102,"sum":7814.0}}]	0.50418	0.5	0.0019404	1	1	0	100	40	0	0	1	0	47	53	0	0	non_coding_transcript_exon_variant	[{"allele_num":1,"amino_acids":null,"appris":null,"biotype":"protein_coding","canonical":1,"ccds":"CCDS32239.1","cdna_start":null,"cdna_end":null,"cds_end":null,"cds_start":null,"codons":null,"consequence_terms":["intron_variant"],"distance":null,"domains":null,"exon":null,"gene_id":"ENSG00000104064","gene_pheno":null,"gene_symbol":"GABPB1","gene_symbol_source":"HGNC","hgnc_id":"HGNC:4074","hgvsc…	NA	NA	[{"allele_num":1,"biotype":"promoter","consequence_terms":["regulatory_region_variant"],"impact":"MODIFIER","minimised":null,"regulatory_feature_id":"ENSR00000076476","variant_allele":"C"}]
chr15:50352848	["G","A"]	NA	["GABPB1","GABPB1-IT1"]	[null]	2.902	NA	NA	NA	NA	1	Infinity	0.01017	Infinity	0.47525	0	0	35.321	NA	NA	NA	NA	NA	NA	NA	NA	[{"key":"control","value":{"mean":29.627777777777776,"stdev":9.35475550815113,"min":5.0,"max":65.0,"n":180,"sum":5333.0}},{"key":"sport","value":{"mean":37.80392156862745,"stdev":10.670684796819021,"min":16.0,"max":64.0,"n":102,"sum":3856.0}}]	[{"key":"control","value":{"mean":75.61111111111111,"stdev":20.023427636670704,"min":0.0,"max":99.0,"n":180,"sum":13610.0}},{"key":"sport","value":{"mean":88.09803921568627,"stdev":14.528207724448896,"min":46.0,"max":99.0,"n":102,"sum":8986.0}}]	0.5	0.5	NA	NA	1	0	100	40	0	0	1	0	47	53	0	0	non_coding_transcript_exon_variant	[{"allele_num":1,"amino_acids":null,"appris":null,"biotype":"protein_coding","canonical":1,"ccds":"CCDS32239.1","cdna_start":null,"cdna_end":null,"cds_end":null,"cds_start":null,"codons":null,"consequence_terms":["intron_variant"],"distance":null,"domains":null,"exon":null,"gene_id":"ENSG00000104064","gene_pheno":null,"gene_symbol":"GABPB1","gene_symbol_source":"HGNC","hgnc_id":"HGNC:4074","hgvsc…	NA	NA	[{"allele_num":1,"biotype":"promoter","consequence_terms":["regulatory_region_variant"],"impact":"MODIFIER","minimised":null,"regulatory_feature_id":"ENSR00000076476","variant_allele":"A"}]
chr15:50353192	["A","C"]	NA	["GABPB1","GABPB1-IT1"]	[null]	4.02	NA	NA	NA	NA	0.28369	0	0	15.446	NaN	NaN	NaN	NaN	NA	NA	NA	NA	NA	NA	NA	NA	[{"key":"control","value":{"mean":28.866666666666667,"stdev":9.37988391304616,"min":3.0,"max":65.0,"n":180,"sum":5196.0}},{"key":"sport","value":{"mean":35.745098039215684,"stdev":10.216946969743221,"min":19.0,"max":64.0,"n":102,"sum":3646.0}}]	[{"key":"control","value":{"mean":75.78333333333333,"stdev":20.58485824310892,"min":0.0,"max":99.0,"n":180,"sum":13641.0}},{"key":"sport","value":{"mean":86.6470588235294,"stdev":15.424482105154306,"min":22.0,"max":99.0,"n":102,"sum":8838.0}}]	0.50139	0.5	NA	NA	0	1	101	39	0	0	0	0	48	53	0	0	non_coding_transcript_exon_variant	[{"allele_num":1,"amino_acids":null,"appris":null,"biotype":"protein_coding","canonical":1,"ccds":"CCDS32239.1","cdna_start":null,"cdna_end":null,"cds_end":null,"cds_start":null,"codons":null,"consequence_terms":["intron_variant"],"distance":null,"domains":null,"exon":null,"gene_id":"ENSG00000104064","gene_pheno":null,"gene_symbol":"GABPB1","gene_symbol_source":"HGNC","hgnc_id":"HGNC:4074","hgvsc…	NA	NA	[{"allele_num":1,"biotype":"promoter","consequence_terms":["regulatory_region_variant"],"impact":"MODIFIER","minimised":null,"regulatory_feature_id":"ENSR00000076476","variant_allele":"C"}]
chr15:50353333	["G","C"]	rs526045	["GABPB1","GABPB1-IT1"]	[null]	8.171	NA	NA	NA	NA	NaN	NaN	NaN	NaN	NaN	NaN	NaN	NaN	NaN	NaN	NaN	NaN	NA	NA	NA	NA	[{"key":"control","value":{"mean":28.455555555555556,"stdev":9.335310637111014,"min":2.0,"max":58.0,"n":180,"sum":5122.0}},{"key":"sport","value":{"mean":34.55882352941177,"stdev":9.243517632576907,"min":13.0,"max":67.0,"n":102,"sum":3525.0}}]	[{"key":"control","value":{"mean":85.6,"stdev":20.25301075011924,"min":6.0,"max":99.0,"n":180,"sum":15408.0}},{"key":"sport","value":{"mean":94.37254901960785,"stdev":11.49247116605043,"min":39.0,"max":99.0,"n":102,"sum":9626.0}}]	0.94107	0.27962	0	0	0	0	101	40	0	0	0	0	48	53	0	0	non_coding_transcript_exon_variant	[{"allele_num":1,"amino_acids":null,"appris":null,"biotype":"protein_coding","canonical":1,"ccds":"CCDS32239.1","cdna_start":null,"cdna_end":null,"cds_end":null,"cds_start":null,"codons":null,"consequence_terms":["intron_variant"],"distance":null,"domains":null,"exon":null,"gene_id":"ENSG00000104064","gene_pheno":null,"gene_symbol":"GABPB1","gene_symbol_source":"HGNC","hgnc_id":"HGNC:4074","hgvsc…	NA	[{"allele_num":1,"consequence_terms":["TF_binding_site_variant"],"high_inf_pos":"N","impact":"MODIFIER","minimised":null,"motif_feature_id":"ENSM00166749799","motif_name":"ENSM00166749799","motif_pos":12,"motif_score_change":0.002,"strand":1,"variant_allele":"C"},{"allele_num":1,"consequence_terms":["TF_binding_site_variant"],"high_inf_pos":"N","impact":"MODIFIER","minimised":null,"motif_feature_…	[{"allele_num":1,"biotype":"promoter","consequence_terms":["regulatory_region_variant"],"impact":"MODIFIER","minimised":null,"regulatory_feature_id":"ENSR00000076476","variant_allele":"C"}]
chr15:50353333	["G","T"]	rs526045	["GABPB1","GABPB1-IT1"]	[null]	8.095	[0.50053]	[150]	[944]	1886	1	1.0296	0.59288	1.7866	1	0.99219	0.54996	1.7895	0.20103	0.83208	0.62507	1.1086	0.60532	1.0801	0.7994	1.4606	[{"key":"control","value":{"mean":28.455555555555556,"stdev":9.335310637111014,"min":2.0,"max":58.0,"n":180,"sum":5122.0}},{"key":"sport","value":{"mean":34.55882352941177,"stdev":9.243517632576907,"min":13.0,"max":67.0,"n":102,"sum":3525.0}}]	[{"key":"control","value":{"mean":85.6,"stdev":20.25301075011924,"min":6.0,"max":99.0,"n":180,"sum":15408.0}},{"key":"sport","value":{"mean":94.37254901960785,"stdev":11.49247116605043,"min":39.0,"max":99.0,"n":102,"sum":9626.0}}]	0.94107	0.27962	0.5654	10982	57	21	20	9	24	10	28	29	9	11	11	13	non_coding_transcript_exon_variant	[{"allele_num":1,"amino_acids":null,"appris":null,"biotype":"protein_coding","canonical":1,"ccds":"CCDS32239.1","cdna_start":null,"cdna_end":null,"cds_end":null,"cds_start":null,"codons":null,"consequence_terms":["intron_variant"],"distance":null,"domains":null,"exon":null,"gene_id":"ENSG00000104064","gene_pheno":null,"gene_symbol":"GABPB1","gene_symbol_source":"HGNC","hgnc_id":"HGNC:4074","hgvsc…	NA	[{"allele_num":1,"consequence_terms":["TF_binding_site_variant"],"high_inf_pos":"N","impact":"MODIFIER","minimised":null,"motif_feature_id":"ENSM00166749799","motif_name":"ENSM00166749799","motif_pos":12,"motif_score_change":-0.003,"strand":1,"variant_allele":"T"},{"allele_num":1,"consequence_terms":["TF_binding_site_variant"],"high_inf_pos":"N","impact":"MODIFIER","minimised":null,"motif_feature…	[{"allele_num":1,"biotype":"promoter","consequence_terms":["regulatory_region_variant"],"impact":"MODIFIER","minimised":null,"regulatory_feature_id":"ENSR00000076476","variant_allele":"T"}]
chr15:50353372	["A","C"]	rs149505158	["GABPB1","GABPB1-IT1"]	[null]	10.17	[0.00583245]	[51]	[11]	1886	1	Infinity	0.074187	Infinity	0.22462	0	0	4.8122	0.66874	1.3051	0.15657	4.8002	0.36285	1.704	0.18227	7.8894	[{"key":"control","value":{"mean":29.105555555555554,"stdev":9.50935049903937,"min":2.0,"max":63.0,"n":180,"sum":5239.0}},{"key":"sport","value":{"mean":36.5,"stdev":9.618966150471763,"min":15.0,"max":71.0,"n":102,"sum":3723.0}}]	[{"key":"control","value":{"mean":73.22222222222223,"stdev":20.94504862081717,"min":0.0,"max":99.0,"n":180,"sum":13180.0}},{"key":"sport","value":{"mean":86.46078431372548,"stdev":16.486281622542798,"min":28.0,"max":99.0,"n":102,"sum":8819.0}}]	0.50418	0.50246	0.0076041	1	2	0	99	40	0	0	2	0	46	53	0	0	non_coding_transcript_exon_variant	[{"allele_num":1,"amino_acids":null,"appris":null,"biotype":"protein_coding","canonical":1,"ccds":"CCDS32239.1","cdna_start":null,"cdna_end":null,"cds_end":null,"cds_start":null,"codons":null,"consequence_terms":["intron_variant"],"distance":null,"domains":null,"exon":null,"gene_id":"ENSG00000104064","gene_pheno":null,"gene_symbol":"GABPB1","gene_symbol_source":"HGNC","hgnc_id":"HGNC:4074","hgvsc…	NA	[{"allele_num":1,"consequence_terms":["TF_binding_site_variant"],"high_inf_pos":"Y","impact":"MODIFIER","minimised":null,"motif_feature_id":"ENSM00205351327","motif_name":"ENSM00205351327","motif_pos":6,"motif_score_change":-0.099,"strand":1,"variant_allele":"C"}]	[{"allele_num":1,"biotype":"promoter","consequence_terms":["regulatory_region_variant"],"impact":"MODIFIER","minimised":null,"regulatory_feature_id":"ENSR00000076476","variant_allele":"C"}]
chr15:50353400	["T","A"]	rs186252296	["GABPB1","GABPB1-IT1"]	[null]	1.622	[0.00212089]	[47]	[4]	1886	0.28369	0	0	15.446	NaN	NaN	NaN	NaN	1	0	0	3.8321	1	0	0	14.186	[{"key":"control","value":{"mean":28.13888888888889,"stdev":9.430308047807525,"min":2.0,"max":67.0,"n":180,"sum":5065.0}},{"key":"sport","value":{"mean":36.705882352941174,"stdev":9.988805729802136,"min":14.0,"max":71.0,"n":102,"sum":3744.0}}]	[{"key":"control","value":{"mean":71.96666666666667,"stdev":21.823254671208968,"min":0.0,"max":99.0,"n":180,"sum":12954.0}},{"key":"sport","value":{"mean":87.82352941176471,"stdev":15.732700904146443,"min":22.0,"max":99.0,"n":102,"sum":8958.0}}]	0.50418	0.5	0.0048131	1	0	1	101	39	0	0	0	0	48	53	0	0	non_coding_transcript_exon_variant	[{"allele_num":1,"amino_acids":null,"appris":null,"biotype":"protein_coding","canonical":1,"ccds":"CCDS32239.1","cdna_start":null,"cdna_end":null,"cds_end":null,"cds_start":null,"codons":null,"consequence_terms":["intron_variant"],"distance":null,"domains":null,"exon":null,"gene_id":"ENSG00000104064","gene_pheno":null,"gene_symbol":"GABPB1","gene_symbol_source":"HGNC","hgnc_id":"HGNC:4074","hgvsc…	NA	NA	[{"allele_num":1,"biotype":"promoter","consequence_terms":["regulatory_region_variant"],"impact":"MODIFIER","minimised":null,"regulatory_feature_id":"ENSR00000076476","variant_allele":"A"}]
chr15:50353401	["A","T"]	rs78137202	["GABPB1","GABPB1-IT1"]	[null]	0.509	[0.0121951]	[52]	[23]	1886	1	1.5936	0.15455	79.551	0.62311	2.7542	0.21692	146.65	1	0.9807	0.26421	2.5566	0.32423	1.6359	0.40713	4.8555	[{"key":"control","value":{"mean":28.177777777777777,"stdev":9.459948059262821,"min":2.0,"max":67.0,"n":180,"sum":5072.0}},{"key":"sport","value":{"mean":36.88235294117647,"stdev":9.946222179307,"min":14.0,"max":71.0,"n":102,"sum":3762.0}}]	[{"key":"control","value":{"mean":73.10555555555555,"stdev":21.2340128677821,"min":0.0,"max":99.0,"n":180,"sum":13159.0}},{"key":"sport","value":{"mean":88.86274509803921,"stdev":13.966373633282029,"min":42.0,"max":99.0,"n":102,"sum":9064.0}}]	0.51387	0.51474	0.020184	10	4	1	97	39	0	0	1	3	47	50	0	0	non_coding_transcript_exon_variant	[{"allele_num":1,"amino_acids":null,"appris":null,"biotype":"protein_coding","canonical":1,"ccds":"CCDS32239.1","cdna_start":null,"cdna_end":null,"cds_end":null,"cds_start":null,"codons":null,"consequence_terms":["intron_variant"],"distance":null,"domains":null,"exon":null,"gene_id":"ENSG00000104064","gene_pheno":null,"gene_symbol":"GABPB1","gene_symbol_source":"HGNC","hgnc_id":"HGNC:4074","hgvsc…	NA	NA	[{"allele_num":1,"biotype":"promoter","consequence_terms":["regulatory_region_variant"],"impact":"MODIFIER","minimised":null,"regulatory_feature_id":"ENSR00000076476","variant_allele":"T"}]
chr15:50354586	["C","T"]	rs8552	["GABPB1","GABPB1-IT1"]	[null]	11.02	[0.0111347]	[56]	[21]	1886	1	1.5936	0.15455	79.551	0.62311	2.7542	0.21692	146.65	0.79383	1.0551	0.28422	2.7509	0.29506	1.7935	0.44316	5.3904	[{"key":"control","value":{"mean":28.966666666666665,"stdev":9.549810934719545,"min":1.0,"max":61.0,"n":180,"sum":5214.0}},{"key":"sport","value":{"mean":22.529411764705884,"stdev":7.119024336039072,"min":8.0,"max":45.0,"n":102,"sum":2298.0}}]	[{"key":"control","value":{"mean":74.14444444444445,"stdev":20.894210315093474,"min":0.0,"max":99.0,"n":180,"sum":13346.0}},{"key":"sport","value":{"mean":61.588235294117645,"stdev":20.771564717357762,"min":0.0,"max":99.0,"n":102,"sum":6282.0}}]	0.51387	0.51474	0.018788	9	4	1	97	39	0	0	1	3	47	50	0	0	non_coding_transcript_exon_variant	[{"allele_num":1,"amino_acids":null,"appris":null,"biotype":"protein_coding","canonical":1,"ccds":"CCDS32239.1","cdna_start":null,"cdna_end":null,"cds_end":null,"cds_start":null,"codons":null,"consequence_terms":["intron_variant"],"distance":null,"domains":null,"exon":null,"gene_id":"ENSG00000104064","gene_pheno":null,"gene_symbol":"GABPB1","gene_symbol_source":"HGNC","hgnc_id":"HGNC:4074","hgvsc…	NA	NA	[{"allele_num":1,"biotype":"promoter","consequence_terms":["regulatory_region_variant"],"impact":"MODIFIER","minimised":null,"regulatory_feature_id":"ENSR00000076476","variant_allele":"T"}]
chr15:50354618	["C","T"]	NA	["GABPB1","GABPB1-IT1"]	[null]	11.97	[0.00106045]	[55]	[2]	1886	1	Infinity	0.01017	Infinity	1	Infinity	0.023222	Infinity	0.18754	4.8994	0.12169	28.54	0.26317	4.6806	0.079047	90.462	[{"key":"control","value":{"mean":29.183333333333334,"stdev":9.662340986186184,"min":1.0,"max":61.0,"n":180,"sum":5253.0}},{"key":"sport","value":{"mean":21.941176470588236,"stdev":6.497093663084854,"min":11.0,"max":40.0,"n":102,"sum":2238.0}}]	[{"key":"control","value":{"mean":73.87777777777778,"stdev":21.72419428388428,"min":0.0,"max":99.0,"n":180,"sum":13298.0}},{"key":"sport","value":{"mean":58.78431372549019,"stdev":18.83344305936127,"min":0.0,"max":99.0,"n":102,"sum":5996.0}}]	0.5	0.5	0.0010145	0	1	0	100	40	0	0	0	1	48	52	0	0	non_coding_transcript_exon_variant	[{"allele_num":1,"amino_acids":null,"appris":null,"biotype":"protein_coding","canonical":1,"ccds":"CCDS32239.1","cdna_start":null,"cdna_end":null,"cds_end":null,"cds_start":null,"codons":null,"consequence_terms":["intron_variant"],"distance":null,"domains":null,"exon":null,"gene_id":"ENSG00000104064","gene_pheno":null,"gene_symbol":"GABPB1","gene_symbol_source":"HGNC","hgnc_id":"HGNC:4074","hgvsc…	NA	[{"allele_num":1,"consequence_terms":["TF_binding_site_variant"],"high_inf_pos":"N","impact":"MODIFIER","minimised":null,"motif_feature_id":"ENSM00196745760","motif_name":"ENSM00196745760","motif_pos":12,"motif_score_change":-0.011,"strand":-1,"variant_allele":"T"}]	[{"allele_num":1,"biotype":"promoter","consequence_terms":["regulatory_region_variant"],"impact":"MODIFIER","minimised":null,"regulatory_feature_id":"ENSR00000076476","variant_allele":"T"}]
chr15:50354703	["G","A"]	rs113692002	["GABPB1","GABPB1-IT1"]	[null]	15.38	[0.0180276]	[58]	[34]	1886	1	Infinity	0.074187	Infinity	0.22462	0	0	4.8122	1	0.91528	0.10988	3.3616	0.57265	0.54483	0.062958	2.1528	[{"key":"control","value":{"mean":28.444444444444443,"stdev":10.01067331636157,"min":1.0,"max":61.0,"n":180,"sum":5120.0}},{"key":"sport","value":{"mean":19.215686274509803,"stdev":6.845103375063208,"min":7.0,"max":39.0,"n":102,"sum":1960.0}}]	[{"key":"control","value":{"mean":70.62777777777778,"stdev":22.45242638596737,"min":0.0,"max":99.0,"n":180,"sum":12713.0}},{"key":"sport","value":{"mean":52.470588235294116,"stdev":20.76134505935459,"min":0.0,"max":99.0,"n":102,"sum":5352.0}}]	0.5	0.50246	0.010808	2	2	0	99	40	0	0	2	0	46	53	0	0	non_coding_transcript_exon_variant	[{"allele_num":1,"amino_acids":null,"appris":null,"biotype":"protein_coding","canonical":1,"ccds":"CCDS32239.1","cdna_start":null,"cdna_end":null,"cds_end":null,"cds_start":null,"codons":null,"consequence_terms":["intron_variant"],"distance":null,"domains":null,"exon":null,"gene_id":"ENSG00000104064","gene_pheno":null,"gene_symbol":"GABPB1","gene_symbol_source":"HGNC","hgnc_id":"HGNC:4074","hgvsc…	NA	[{"allele_num":1,"consequence_terms":["TF_binding_site_variant"],"high_inf_pos":"N","impact":"MODIFIER","minimised":null,"motif_feature_id":"ENSM00211436994","motif_name":"ENSM00211436994","motif_pos":12,"motif_score_change":-0.009,"strand":1,"variant_allele":"A"}]	[{"allele_num":1,"biotype":"promoter","consequence_terms":["regulatory_region_variant"],"impact":"MODIFIER","minimised":null,"regulatory_feature_id":"ENSR00000076476","variant_allele":"A"}]
chr15:50354805	["C","G"]	NA	["GABPB1","GABPB1-IT1"]	[null]	20.2	[0.00212089]	[47]	[4]	1886	1	Infinity	0.01017	Infinity	1	Infinity	0.023222	Infinity	0.19711	4.6307	0.11512	26.916	0.39906	2.3394	0.047299	23.79	[{"key":"control","value":{"mean":30.305555555555557,"stdev":10.425981020839895,"min":0.0,"max":62.0,"n":180,"sum":5455.0}},{"key":"sport","value":{"mean":23.215686274509803,"stdev":7.71886846703454,"min":5.0,"max":44.0,"n":102,"sum":2368.0}}]	[{"key":"control","value":{"mean":74.7611111111111,"stdev":21.894789813735457,"min":0.0,"max":99.0,"n":180,"sum":13457.0}},{"key":"sport","value":{"mean":59.872549019607845,"stdev":23.01690409013896,"min":0.0,"max":99.0,"n":102,"sum":6107.0}}]	0.5	0.5	0.0010732	1	1	0	100	40	0	0	0	1	48	52	0	0	non_coding_transcript_exon_variant	[{"allele_num":1,"amino_acids":null,"appris":null,"biotype":"protein_coding","canonical":1,"ccds":"CCDS32239.1","cdna_start":null,"cdna_end":null,"cds_end":null,"cds_start":null,"codons":null,"consequence_terms":["intron_variant"],"distance":null,"domains":null,"exon":null,"gene_id":"ENSG00000104064","gene_pheno":null,"gene_symbol":"GABPB1","gene_symbol_source":"HGNC","hgnc_id":"HGNC:4074","hgvsc…	NA	NA	[{"allele_num":1,"biotype":"promoter","consequence_terms":["regulatory_region_variant"],"impact":"MODIFIER","minimised":null,"regulatory_feature_id":"ENSR00000076476","variant_allele":"G"}]
chr15:50355031	["G","T"]	NA	["GABPB1","GABPB1-AS1"]	[null]	20.6	NA	NA	NA	NA	1	Infinity	0.01017	Infinity	1	Infinity	0.023222	Infinity	0.0059124	337.34	4.2904	16384	NA	NA	NA	NA	[{"key":"control","value":{"mean":30.766666666666666,"stdev":10.424916732947509,"min":3.0,"max":59.0,"n":180,"sum":5538.0}},{"key":"sport","value":{"mean":27.42156862745098,"stdev":8.55826200345608,"min":11.0,"max":54.0,"n":102,"sum":2797.0}}]	[{"key":"control","value":{"mean":76.53888888888889,"stdev":21.3154518519857,"min":0.0,"max":99.0,"n":180,"sum":13777.0}},{"key":"sport","value":{"mean":71.72549019607843,"stdev":19.13479371830439,"min":30.0,"max":99.0,"n":102,"sum":7316.0}}]	0.5	0.5	1.47e-05	0	1	0	100	40	0	0	0	1	48	52	0	0	5_prime_UTR_variant	[{"allele_num":1,"amino_acids":null,"appris":null,"biotype":"protein_coding","canonical":1,"ccds":"CCDS32239.1","cdna_start":123,"cdna_end":123,"cds_end":null,"cds_start":null,"codons":null,"consequence_terms":["5_prime_UTR_variant"],"distance":null,"domains":null,"exon":"1/9","gene_id":"ENSG00000104064","gene_pheno":null,"gene_symbol":"GABPB1","gene_symbol_source":"HGNC","hgnc_id":"HGNC:4074","h…	NA	[{"allele_num":1,"consequence_terms":["TF_binding_site_variant"],"high_inf_pos":"N","impact":"MODIFIER","minimised":null,"motif_feature_id":"ENSM00000416481","motif_name":"ENSM00000416481","motif_pos":10,"motif_score_change":-0.081,"strand":1,"variant_allele":"T"},{"allele_num":1,"consequence_terms":["TF_binding_site_variant"],"high_inf_pos":"Y","impact":"MODIFIER","minimised":null,"motif_feature…	[{"allele_num":1,"biotype":"promoter","consequence_terms":["regulatory_region_variant"],"impact":"MODIFIER","minimised":null,"regulatory_feature_id":"ENSR00000076476","variant_allele":"T"}]
chr15:50355032	["C","A"]	NA	["GABPB1","GABPB1-AS1"]	[null]	20.2	NA	NA	NA	NA	1	Infinity	0.01017	Infinity	1	Infinity	0.023222	Infinity	NA	NA	NA	NA	NA	NA	NA	NA	[{"key":"control","value":{"mean":30.733333333333334,"stdev":10.449667724648256,"min":3.0,"max":59.0,"n":180,"sum":5532.0}},{"key":"sport","value":{"mean":27.019607843137255,"stdev":8.627339571473174,"min":11.0,"max":54.0,"n":102,"sum":2756.0}}]	[{"key":"control","value":{"mean":76.66111111111111,"stdev":21.208793744547698,"min":0.0,"max":99.0,"n":180,"sum":13799.0}},{"key":"sport","value":{"mean":70.31372549019608,"stdev":19.62939991499188,"min":25.0,"max":99.0,"n":102,"sum":7172.0}}]	0.5	0.5	NA	NA	1	0	100	40	0	0	0	1	48	52	0	0	5_prime_UTR_variant	[{"allele_num":1,"amino_acids":null,"appris":null,"biotype":"protein_coding","canonical":1,"ccds":"CCDS32239.1","cdna_start":122,"cdna_end":122,"cds_end":null,"cds_start":null,"codons":null,"consequence_terms":["5_prime_UTR_variant"],"distance":null,"domains":null,"exon":"1/9","gene_id":"ENSG00000104064","gene_pheno":null,"gene_symbol":"GABPB1","gene_symbol_source":"HGNC","hgnc_id":"HGNC:4074","h…	NA	[{"allele_num":1,"consequence_terms":["TF_binding_site_variant"],"high_inf_pos":"N","impact":"MODIFIER","minimised":null,"motif_feature_id":"ENSM00000416481","motif_name":"ENSM00000416481","motif_pos":11,"motif_score_change":-0.016,"strand":1,"variant_allele":"A"},{"allele_num":1,"consequence_terms":["TF_binding_site_variant"],"high_inf_pos":"Y","impact":"MODIFIER","minimised":null,"motif_feature…	[{"allele_num":1,"biotype":"promoter","consequence_terms":["regulatory_region_variant"],"impact":"MODIFIER","minimised":null,"regulatory_feature_id":"ENSR00000076476","variant_allele":"A"}]
chr15:50355032	["C","T"]	NA	["GABPB1","GABPB1-AS1"]	[null]	20.6	NA	NA	NA	NA	NaN	NaN	NaN	NaN	NaN	NaN	NaN	NaN	NaN	NaN	NaN	NaN	NA	NA	NA	NA	[{"key":"control","value":{"mean":30.733333333333334,"stdev":10.449667724648256,"min":3.0,"max":59.0,"n":180,"sum":5532.0}},{"key":"sport","value":{"mean":27.019607843137255,"stdev":8.627339571473174,"min":11.0,"max":54.0,"n":102,"sum":2756.0}}]	[{"key":"control","value":{"mean":76.66111111111111,"stdev":21.208793744547698,"min":0.0,"max":99.0,"n":180,"sum":13799.0}},{"key":"sport","value":{"mean":70.31372549019608,"stdev":19.62939991499188,"min":25.0,"max":99.0,"n":102,"sum":7172.0}}]	0.5	0.5	0	0	0	0	101	40	0	0	0	0	48	53	0	0	5_prime_UTR_variant	[{"allele_num":1,"amino_acids":null,"appris":null,"biotype":"protein_coding","canonical":1,"ccds":"CCDS32239.1","cdna_start":122,"cdna_end":122,"cds_end":null,"cds_start":null,"codons":null,"consequence_terms":["5_prime_UTR_variant"],"distance":null,"domains":null,"exon":"1/9","gene_id":"ENSG00000104064","gene_pheno":null,"gene_symbol":"GABPB1","gene_symbol_source":"HGNC","hgnc_id":"HGNC:4074","h…	NA	[{"allele_num":1,"consequence_terms":["TF_binding_site_variant"],"high_inf_pos":"N","impact":"MODIFIER","minimised":null,"motif_feature_id":"ENSM00000416481","motif_name":"ENSM00000416481","motif_pos":11,"motif_score_change":-0.028,"strand":1,"variant_allele":"T"},{"allele_num":1,"consequence_terms":["TF_binding_site_variant"],"high_inf_pos":"Y","impact":"MODIFIER","minimised":null,"motif_feature…	[{"allele_num":1,"biotype":"promoter","consequence_terms":["regulatory_region_variant"],"impact":"MODIFIER","minimised":null,"regulatory_feature_id":"ENSR00000076476","variant_allele":"T"}]
chr15:50355040	["C","T"]	NA	["GABPB1","GABPB1-AS1"]	[null]	18.82	NA	NA	NA	NA	1	Infinity	0.01017	Infinity	1	Infinity	0.023222	Infinity	0.0029615	Infinity	8.6325	Infinity	NA	NA	NA	NA	[{"key":"control","value":{"mean":30.583333333333332,"stdev":10.362257904959174,"min":2.0,"max":59.0,"n":180,"sum":5505.0}},{"key":"sport","value":{"mean":27.058823529411764,"stdev":8.410804826626473,"min":12.0,"max":54.0,"n":102,"sum":2760.0}}]	[{"key":"control","value":{"mean":76.49444444444444,"stdev":20.434311347508487,"min":6.0,"max":99.0,"n":180,"sum":13769.0}},{"key":"sport","value":{"mean":70.6470588235294,"stdev":18.480857642236703,"min":33.0,"max":99.0,"n":102,"sum":7206.0}}]	0.5	0.5	0	0	1	0	100	40	0	0	0	1	48	52	0	0	5_prime_UTR_variant	[{"allele_num":1,"amino_acids":null,"appris":null,"biotype":"protein_coding","canonical":1,"ccds":"CCDS32239.1","cdna_start":114,"cdna_end":114,"cds_end":null,"cds_start":null,"codons":null,"consequence_terms":["5_prime_UTR_variant"],"distance":null,"domains":null,"exon":"1/9","gene_id":"ENSG00000104064","gene_pheno":null,"gene_symbol":"GABPB1","gene_symbol_source":"HGNC","hgnc_id":"HGNC:4074","h…	NA	[{"allele_num":1,"consequence_terms":["TF_binding_site_variant"],"high_inf_pos":"Y","impact":"MODIFIER","minimised":null,"motif_feature_id":"ENSM00168530396","motif_name":"ENSM00168530396","motif_pos":16,"motif_score_change":-0.027,"strand":-1,"variant_allele":"T"}]	[{"allele_num":1,"biotype":"promoter","consequence_terms":["regulatory_region_variant"],"impact":"MODIFIER","minimised":null,"regulatory_feature_id":"ENSR00000076476","variant_allele":"T"}]
chr15:50355113	["T","C"]	NA	["GABPB1","GABPB1-AS1"]	[null]	22.3	NA	NA	NA	NA	1	Infinity	0.01017	Infinity	0.47525	0	0	35.321	NA	NA	NA	NA	NA	NA	NA	NA	[{"key":"control","value":{"mean":30.033333333333335,"stdev":10.087340801442389,"min":1.0,"max":59.0,"n":180,"sum":5406.0}},{"key":"sport","value":{"mean":27.225490196078432,"stdev":7.983938365151082,"min":10.0,"max":47.0,"n":102,"sum":2777.0}}]	[{"key":"control","value":{"mean":75.8,"stdev":20.12996660592252,"min":3.0,"max":99.0,"n":180,"sum":13644.0}},{"key":"sport","value":{"mean":71.66666666666667,"stdev":19.34837143338382,"min":20.0,"max":99.0,"n":102,"sum":7310.0}}]	0.5	0.5	NA	NA	1	0	100	40	0	0	1	0	47	53	0	0	5_prime_UTR_variant	[{"allele_num":1,"amino_acids":null,"appris":null,"biotype":"protein_coding","canonical":1,"ccds":"CCDS32239.1","cdna_start":41,"cdna_end":41,"cds_end":null,"cds_start":null,"codons":null,"consequence_terms":["5_prime_UTR_variant"],"distance":null,"domains":null,"exon":"1/9","gene_id":"ENSG00000104064","gene_pheno":null,"gene_symbol":"GABPB1","gene_symbol_source":"HGNC","hgnc_id":"HGNC:4074","hgv…	NA	[{"allele_num":1,"consequence_terms":["TF_binding_site_variant"],"high_inf_pos":"N","impact":"MODIFIER","minimised":null,"motif_feature_id":"ENSM00209651915","motif_name":"ENSM00209651915","motif_pos":15,"motif_score_change":-0.102,"strand":-1,"variant_allele":"C"},{"allele_num":1,"consequence_terms":["TF_binding_site_variant"],"high_inf_pos":"N","impact":"MODIFIER","minimised":null,"motif_featur…	[{"allele_num":1,"biotype":"promoter","consequence_terms":["regulatory_region_variant"],"impact":"MODIFIER","minimised":null,"regulatory_feature_id":"ENSR00000076476","variant_allele":"C"}]
chr15:50355156	["C","A"]	rs182916060	["GABPB1","GABPB1-AS1"]	[null]	20.2	[0.0180276]	[150]	[34]	1886	0.35646	0.38844	0.050913	2.9633	1	1.8217	0.093433	108.83	1	0.81716	0.16685	2.4285	1	0.82121	0.15993	2.6484	[{"key":"control","value":{"mean":29.95,"stdev":10.236250941303336,"min":1.0,"max":59.0,"n":180,"sum":5391.0}},{"key":"sport","value":{"mean":27.607843137254903,"stdev":8.04296899471234,"min":11.0,"max":47.0,"n":102,"sum":2816.0}}]	[{"key":"control","value":{"mean":76.88888888888889,"stdev":19.73966364930401,"min":3.0,"max":99.0,"n":180,"sum":13840.0}},{"key":"sport","value":{"mean":73.79411764705883,"stdev":19.270692079971095,"min":30.0,"max":99.0,"n":102,"sum":7527.0}}]	0.54868	0.50739	0.018114	17	3	3	98	37	0	0	1	2	47	51	0	0	5_prime_UTR_variant	[{"allele_num":1,"amino_acids":null,"appris":null,"biotype":"protein_coding","canonical":1,"ccds":"CCDS32239.1","cdna_start":null,"cdna_end":null,"cds_end":null,"cds_start":null,"codons":null,"consequence_terms":["upstream_gene_variant"],"distance":3,"domains":null,"exon":null,"gene_id":"ENSG00000104064","gene_pheno":null,"gene_symbol":"GABPB1","gene_symbol_source":"HGNC","hgnc_id":"HGNC:4074","h…	NA	[{"allele_num":1,"consequence_terms":["TF_binding_site_variant"],"high_inf_pos":"N","impact":"MODIFIER","minimised":null,"motif_feature_id":"ENSM00210309507","motif_name":"ENSM00210309507","motif_pos":12,"motif_score_change":-0.052,"strand":1,"variant_allele":"A"}]	[{"allele_num":1,"biotype":"promoter","consequence_terms":["regulatory_region_variant"],"impact":"MODIFIER","minimised":null,"regulatory_feature_id":"ENSR00000076476","variant_allele":"A"}]
chr15:50355209	["A","T"]	rs148392996	["GABPB1","GABPB1-AS1"]	[null]	17.85	[0.00583245]	[51]	[11]	1886	1	Infinity	0.074187	Infinity	0.22462	0	0	4.8122	0.66799	1.3107	0.15724	4.8208	0.36285	1.704	0.18227	7.8894	[{"key":"control","value":{"mean":30.627777777777776,"stdev":10.411014762983555,"min":1.0,"max":59.0,"n":180,"sum":5513.0}},{"key":"sport","value":{"mean":29.647058823529413,"stdev":9.231921452353353,"min":12.0,"max":59.0,"n":102,"sum":3024.0}}]	[{"key":"control","value":{"mean":76.74444444444444,"stdev":22.507806601814668,"min":0.0,"max":99.0,"n":180,"sum":13814.0}},{"key":"sport","value":{"mean":77.07843137254902,"stdev":18.47345009259835,"min":36.0,"max":99.0,"n":102,"sum":7862.0}}]	0.50418	0.50246	0.007572	1	2	0	99	40	0	0	2	0	46	53	0	0	5_prime_UTR_variant	[{"allele_num":1,"amino_acids":null,"appris":null,"biotype":"protein_coding","canonical":1,"ccds":"CCDS32239.1","cdna_start":null,"cdna_end":null,"cds_end":null,"cds_start":null,"codons":null,"consequence_terms":["upstream_gene_variant"],"distance":56,"domains":null,"exon":null,"gene_id":"ENSG00000104064","gene_pheno":null,"gene_symbol":"GABPB1","gene_symbol_source":"HGNC","hgnc_id":"HGNC:4074","…	NA	NA	[{"allele_num":1,"biotype":"promoter","consequence_terms":["regulatory_region_variant"],"impact":"MODIFIER","minimised":null,"regulatory_feature_id":"ENSR00000076476","variant_allele":"T"}]
chr15:50355253	["C","T"]	rs79469565	["GABPB1","GABPB1-AS1"]	[null]	7.561	[0.0885472]	[150]	[167]	1886	0.80572	0.83708	0.30598	2.5296	0.60028	1.3895	0.42216	4.9443	0.28902	0.72067	0.39513	1.2205	0.59936	0.82575	0.44248	1.4394	[{"key":"control","value":{"mean":31.522222222222222,"stdev":10.203733279516188,"min":2.0,"max":59.0,"n":180,"sum":5674.0}},{"key":"sport","value":{"mean":30.294117647058822,"stdev":9.277411145076337,"min":11.0,"max":59.0,"n":102,"sum":3090.0}}]	[{"key":"control","value":{"mean":81.68888888888888,"stdev":20.59916095618373,"min":6.0,"max":99.0,"n":180,"sum":14704.0}},{"key":"sport","value":{"mean":81.92156862745098,"stdev":18.25617611020608,"min":33.0,"max":99.0,"n":102,"sum":8356.0}}]	0.80408	0.076119	0.10016	358	13	7	87	33	1	0	4	9	43	44	1	0	5_prime_UTR_variant	[{"allele_num":1,"amino_acids":null,"appris":null,"biotype":"protein_coding","canonical":1,"ccds":"CCDS32239.1","cdna_start":null,"cdna_end":null,"cds_end":null,"cds_start":null,"codons":null,"consequence_terms":["upstream_gene_variant"],"distance":100,"domains":null,"exon":null,"gene_id":"ENSG00000104064","gene_pheno":null,"gene_symbol":"GABPB1","gene_symbol_source":"HGNC","hgnc_id":"HGNC:4074",…	NA	NA	[{"allele_num":1,"biotype":"promoter","consequence_terms":["regulatory_region_variant"],"impact":"MODIFIER","minimised":null,"regulatory_feature_id":"ENSR00000076476","variant_allele":"T"}]
chr15:50355441	["C","T"]	NA	["GABPB1-AS1"]	[null]	19.62	NA	NA	NA	NA	1	Infinity	0.01017	Infinity	1	Infinity	0.023222	Infinity	NA	NA	NA	NA	NA	NA	NA	NA	[{"key":"control","value":{"mean":33.15555555555556,"stdev":10.099407145538695,"min":3.0,"max":59.0,"n":180,"sum":5968.0}},{"key":"sport","value":{"mean":36.03921568627451,"stdev":9.53519956568299,"min":15.0,"max":61.0,"n":102,"sum":3676.0}}]	[{"key":"control","value":{"mean":82.36111111111111,"stdev":19.163554497734864,"min":0.0,"max":99.0,"n":180,"sum":14825.0}},{"key":"sport","value":{"mean":87.03921568627452,"stdev":14.218133663566652,"min":42.0,"max":99.0,"n":102,"sum":8878.0}}]	0.5	0.5	NA	NA	1	0	100	40	0	0	0	1	48	52	0	0	non_coding_transcript_exon_variant	[{"allele_num":1,"amino_acids":null,"appris":null,"biotype":"protein_coding","canonical":1,"ccds":"CCDS32239.1","cdna_start":null,"cdna_end":null,"cds_end":null,"cds_start":null,"codons":null,"consequence_terms":["upstream_gene_variant"],"distance":288,"domains":null,"exon":null,"gene_id":"ENSG00000104064","gene_pheno":null,"gene_symbol":"GABPB1","gene_symbol_source":"HGNC","hgnc_id":"HGNC:4074",…	NA	[{"allele_num":1,"consequence_terms":["TF_binding_site_variant"],"high_inf_pos":"N","impact":"MODIFIER","minimised":null,"motif_feature_id":"ENSM00163932983","motif_name":"ENSM00163932983","motif_pos":12,"motif_score_change":-0.024,"strand":1,"variant_allele":"T"},{"allele_num":1,"consequence_terms":["TF_binding_site_variant"],"high_inf_pos":"N","impact":"MODIFIER","minimised":null,"motif_feature…	[{"allele_num":1,"biotype":"promoter","consequence_terms":["regulatory_region_variant"],"impact":"MODIFIER","minimised":null,"regulatory_feature_id":"ENSR00000076476","variant_allele":"T"}]
chr15:50355516	["T","G"]	NA	["GABPB1-AS1"]	[null]	8.594	NA	NA	NA	NA	1	Infinity	0.01017	Infinity	1	Infinity	0.023222	Infinity	NA	NA	NA	NA	NA	NA	NA	NA	[{"key":"control","value":{"mean":32.798882681564244,"stdev":10.035345294317507,"min":4.0,"max":59.0,"n":179,"sum":5871.0}},{"key":"sport","value":{"mean":32.76470588235294,"stdev":10.358454414374338,"min":13.0,"max":61.0,"n":102,"sum":3342.0}}]	[{"key":"control","value":{"mean":81.1731843575419,"stdev":18.503152575250454,"min":12.0,"max":99.0,"n":179,"sum":14530.0}},{"key":"sport","value":{"mean":64.80392156862744,"stdev":28.910626045569995,"min":0.0,"max":99.0,"n":102,"sum":6610.0}}]	0.5	0.5	NA	NA	1	0	100	40	0	0	0	1	48	52	0	0	non_coding_transcript_exon_variant	[{"allele_num":1,"amino_acids":null,"appris":null,"biotype":"protein_coding","canonical":1,"ccds":"CCDS32239.1","cdna_start":null,"cdna_end":null,"cds_end":null,"cds_start":null,"codons":null,"consequence_terms":["upstream_gene_variant"],"distance":363,"domains":null,"exon":null,"gene_id":"ENSG00000104064","gene_pheno":null,"gene_symbol":"GABPB1","gene_symbol_source":"HGNC","hgnc_id":"HGNC:4074",…	NA	[{"allele_num":1,"consequence_terms":["TF_binding_site_variant"],"high_inf_pos":"N","impact":"MODIFIER","minimised":null,"motif_feature_id":"ENSM00207665449","motif_name":"ENSM00207665449","motif_pos":20,"motif_score_change":-0.04,"strand":-1,"variant_allele":"G"}]	[{"allele_num":1,"biotype":"promoter","consequence_terms":["regulatory_region_variant"],"impact":"MODIFIER","minimised":null,"regulatory_feature_id":"ENSR00000076476","variant_allele":"G"}]
chr15:50355622	["G","A"]	NA	["GABPB1-AS1"]	[null]	4.046	NA	NA	NA	NA	1	Infinity	0.01017	Infinity	1	Infinity	0.023222	Infinity	0.068682	14.712	0.35544	91.554	NA	NA	NA	NA	[{"key":"control","value":{"mean":31.194444444444443,"stdev":9.30597014001838,"min":2.0,"max":58.0,"n":180,"sum":5615.0}},{"key":"sport","value":{"mean":37.8921568627451,"stdev":9.87759086165732,"min":16.0,"max":61.0,"n":102,"sum":3865.0}}]	[{"key":"control","value":{"mean":79.21111111111111,"stdev":18.280830545467484,"min":2.0,"max":99.0,"n":180,"sum":14258.0}},{"key":"sport","value":{"mean":90.44117647058823,"stdev":12.902024107359983,"min":45.0,"max":99.0,"n":102,"sum":9225.0}}]	0.5	0.5	0.00033802	0	1	0	100	40	0	0	0	1	48	52	0	0	non_coding_transcript_exon_variant	[{"allele_num":1,"amino_acids":null,"appris":null,"biotype":"protein_coding","canonical":1,"ccds":"CCDS32239.1","cdna_start":null,"cdna_end":null,"cds_end":null,"cds_start":null,"codons":null,"consequence_terms":["upstream_gene_variant"],"distance":469,"domains":null,"exon":null,"gene_id":"ENSG00000104064","gene_pheno":null,"gene_symbol":"GABPB1","gene_symbol_source":"HGNC","hgnc_id":"HGNC:4074",…	NA	[{"allele_num":1,"consequence_terms":["TF_binding_site_variant"],"high_inf_pos":"N","impact":"MODIFIER","minimised":null,"motif_feature_id":"ENSM00209761807","motif_name":"ENSM00209761807","motif_pos":4,"motif_score_change":0.054,"strand":1,"variant_allele":"A"},{"allele_num":1,"consequence_terms":["TF_binding_site_variant"],"high_inf_pos":"N","impact":"MODIFIER","minimised":null,"motif_feature_i…	[{"allele_num":1,"biotype":"promoter","consequence_terms":["regulatory_region_variant"],"impact":"MODIFIER","minimised":null,"regulatory_feature_id":"ENSR00000076476","variant_allele":"A"}]
chr15:50356142	["T","C"]	rs504781	["GABPB1-AS1"]	[null]	0.642	[0.317073]	[150]	[598]	1886	0.3957	1.3072	0.7166	2.4412	0.65409	1.1787	0.62898	2.22	0.096561	0.77612	0.56996	1.0483	0.69135	1.0689	0.77262	1.468	[{"key":"control","value":{"mean":29.9,"stdev":9.362513907421807,"min":2.0,"max":57.0,"n":180,"sum":5382.0}},{"key":"sport","value":{"mean":38.96078431372549,"stdev":8.977009380861091,"min":17.0,"max":62.0,"n":102,"sum":3974.0}}]	[{"key":"control","value":{"mean":84.82777777777778,"stdev":19.316035524792902,"min":7.0,"max":99.0,"n":180,"sum":15269.0}},{"key":"sport","value":{"mean":95.51960784313725,"stdev":8.187425068846533,"min":61.0,"max":99.0,"n":102,"sum":9743.0}}]	0.92535	0.58654	0.39005	5248	43	16	46	21	12	3	22	21	22	24	4	8	non_coding_transcript_exon_variant	[{"allele_num":1,"amino_acids":null,"appris":null,"biotype":"protein_coding","canonical":1,"ccds":"CCDS32239.1","cdna_start":null,"cdna_end":null,"cds_end":null,"cds_start":null,"codons":null,"consequence_terms":["upstream_gene_variant"],"distance":989,"domains":null,"exon":null,"gene_id":"ENSG00000104064","gene_pheno":null,"gene_symbol":"GABPB1","gene_symbol_source":"HGNC","hgnc_id":"HGNC:4074",…	NA	NA	[{"allele_num":1,"biotype":"promoter","consequence_terms":["regulatory_region_variant"],"impact":"MODIFIER","minimised":null,"regulatory_feature_id":"ENSR00000076476","variant_allele":"C"}]
chr15:50356150	["C","T"]	NA	["GABPB1-AS1"]	[null]	1.913	NA	NA	NA	NA	1	Infinity	0.01017	Infinity	1	Infinity	0.023222	Infinity	0.050301	20.646	0.49015	134.1	NA	NA	NA	NA	[{"key":"control","value":{"mean":30.11111111111111,"stdev":9.52592304590706,"min":3.0,"max":63.0,"n":180,"sum":5420.0}},{"key":"sport","value":{"mean":38.77450980392157,"stdev":9.113561176001813,"min":17.0,"max":62.0,"n":102,"sum":3955.0}}]	[{"key":"control","value":{"mean":65.54444444444445,"stdev":23.46612741383777,"min":0.0,"max":99.0,"n":180,"sum":11798.0}},{"key":"sport","value":{"mean":92.80392156862744,"stdev":11.828877273962942,"min":45.0,"max":99.0,"n":102,"sum":9466.0}}]	0.5	0.5	0.0002408	0	1	0	100	40	0	0	0	1	48	52	0	0	non_coding_transcript_exon_variant	[{"allele_num":1,"amino_acids":null,"appris":null,"biotype":"protein_coding","canonical":1,"ccds":"CCDS32239.1","cdna_start":null,"cdna_end":null,"cds_end":null,"cds_start":null,"codons":null,"consequence_terms":["upstream_gene_variant"],"distance":997,"domains":null,"exon":null,"gene_id":"ENSG00000104064","gene_pheno":null,"gene_symbol":"GABPB1","gene_symbol_source":"HGNC","hgnc_id":"HGNC:4074",…	NA	NA	[{"allele_num":1,"biotype":"promoter","consequence_terms":["regulatory_region_variant"],"impact":"MODIFIER","minimised":null,"regulatory_feature_id":"ENSR00000076476","variant_allele":"T"}]
chr15:50356701	["T","C"]	NA	["GABPB1-AS1"]	[null]	9.187	NA	NA	NA	NA	1	Infinity	0.074187	Infinity	1	0.90521	0.011426	71.722	2.6106e-05	671.09	35.178	4503600000000000	NA	NA	NA	NA	[{"key":"control","value":{"mean":30.094444444444445,"stdev":9.925106896833922,"min":4.0,"max":55.0,"n":180,"sum":5417.0}},{"key":"sport","value":{"mean":33.8921568627451,"stdev":9.50016187967868,"min":14.0,"max":70.0,"n":102,"sum":3457.0}}]	[{"key":"control","value":{"mean":76.07777777777778,"stdev":20.919277541050644,"min":2.0,"max":99.0,"n":180,"sum":13694.0}},{"key":"sport","value":{"mean":83.97058823529412,"stdev":17.353564295891104,"min":23.0,"max":99.0,"n":102,"sum":8565.0}}]	0.5	0.50246	1.4698e-05	0	2	0	99	40	0	0	1	1	47	52	0	0	non_coding_transcript_exon_variant	[{"allele_num":1,"amino_acids":null,"appris":null,"biotype":"protein_coding","canonical":1,"ccds":"CCDS32239.1","cdna_start":null,"cdna_end":null,"cds_end":null,"cds_start":null,"codons":null,"consequence_terms":["upstream_gene_variant"],"distance":1548,"domains":null,"exon":null,"gene_id":"ENSG00000104064","gene_pheno":null,"gene_symbol":"GABPB1","gene_symbol_source":"HGNC","hgnc_id":"HGNC:4074"…	NA	NA	[{"allele_num":1,"biotype":"promoter","consequence_terms":["regulatory_region_variant"],"impact":"MODIFIER","minimised":null,"regulatory_feature_id":"ENSR00000076476","variant_allele":"C"}]
chr15:50356743	["C","T"]	rs12903381	["GABPB1-AS1"]	[null]	7.266	[0.317073]	[150]	[598]	1886	0.3957	1.3072	0.7166	2.4412	0.65409	1.1787	0.62898	2.22	0.096709	0.77785	0.57124	1.0506	0.69135	1.0689	0.77262	1.468	[{"key":"control","value":{"mean":30.288888888888888,"stdev":10.121752641870376,"min":5.0,"max":56.0,"n":180,"sum":5452.0}},{"key":"sport","value":{"mean":33.245098039215684,"stdev":8.301235762611915,"min":12.0,"max":62.0,"n":102,"sum":3391.0}}]	[{"key":"control","value":{"mean":84.33333333333333,"stdev":19.944367068868754,"min":36.0,"max":99.0,"n":180,"sum":15180.0}},{"key":"sport","value":{"mean":91.95098039215686,"stdev":13.466281384738263,"min":36.0,"max":99.0,"n":102,"sum":9379.0}}]	0.7784	0.58654	0.38952	5227	43	16	46	21	12	3	22	21	22	24	4	8	non_coding_transcript_exon_variant	[{"allele_num":1,"amino_acids":null,"appris":null,"biotype":"protein_coding","canonical":1,"ccds":"CCDS32239.1","cdna_start":null,"cdna_end":null,"cds_end":null,"cds_start":null,"codons":null,"consequence_terms":["upstream_gene_variant"],"distance":1590,"domains":null,"exon":null,"gene_id":"ENSG00000104064","gene_pheno":null,"gene_symbol":"GABPB1","gene_symbol_source":"HGNC","hgnc_id":"HGNC:4074"…	NA	NA	[{"allele_num":1,"biotype":"promoter","consequence_terms":["regulatory_region_variant"],"impact":"MODIFIER","minimised":null,"regulatory_feature_id":"ENSR00000076476","variant_allele":"T"}]
chr15:50359009	["T","C"]	NA	["GABPB1-AS1"]	[null]	3.527	[0.004772]	[59]	[9]	1886	0.48762	0.39453	0.0049908	31.239	1	Infinity	0.023222	Infinity	1	0.93002	0.023367	5.2735	1	1.0376	0.023557	7.5544	[{"key":"control","value":{"mean":28.933333333333334,"stdev":8.647157529115193,"min":6.0,"max":62.0,"n":180,"sum":5208.0}},{"key":"sport","value":{"mean":34.34313725490196,"stdev":9.288929841946924,"min":13.0,"max":65.0,"n":102,"sum":3503.0}}]	[{"key":"control","value":{"mean":76.93888888888888,"stdev":19.118101919062322,"min":0.0,"max":99.0,"n":180,"sum":13849.0}},{"key":"sport","value":{"mean":84.88235294117646,"stdev":14.839860285299123,"min":37.0,"max":99.0,"n":102,"sum":8658.0}}]	0.50834	0.5	0.005321	1	1	1	100	39	0	0	0	1	48	52	0	0	non_coding_transcript_exon_variant	[{"allele_num":1,"amino_acids":null,"appris":null,"biotype":"protein_coding","canonical":1,"ccds":"CCDS32239.1","cdna_start":null,"cdna_end":null,"cds_end":null,"cds_start":null,"codons":null,"consequence_terms":["upstream_gene_variant"],"distance":3856,"domains":null,"exon":null,"gene_id":"ENSG00000104064","gene_pheno":null,"gene_symbol":"GABPB1","gene_symbol_source":"HGNC","hgnc_id":"HGNC:4074"…	NA	NA	[{"allele_num":1,"biotype":"CTCF_binding_site","consequence_terms":["regulatory_region_variant"],"impact":"MODIFIER","minimised":null,"regulatory_feature_id":"ENSR00000515472","variant_allele":"C"}]
chr15:50359109	["G","A"]	NA	["GABPB1-AS1"]	[null]	2.34	[0.004772]	[54]	[9]	1886	0.28369	0	0	15.446	NaN	NaN	NaN	NaN	1	0	0	20.466	1	0	0	4.7451	[{"key":"control","value":{"mean":28.677777777777777,"stdev":8.896101240653154,"min":4.0,"max":62.0,"n":180,"sum":5162.0}},{"key":"sport","value":{"mean":37.21568627450981,"stdev":9.8624137472114,"min":16.0,"max":64.0,"n":102,"sum":3796.0}}]	[{"key":"control","value":{"mean":74.68888888888888,"stdev":21.018058079472983,"min":0.0,"max":99.0,"n":180,"sum":13444.0}},{"key":"sport","value":{"mean":89.6078431372549,"stdev":12.807899571216822,"min":45.0,"max":99.0,"n":102,"sum":9140.0}}]	0.50418	0.5	0.00092625	0	0	1	101	39	0	0	0	0	48	53	0	0	non_coding_transcript_exon_variant	[{"allele_num":1,"amino_acids":null,"appris":null,"biotype":"protein_coding","canonical":1,"ccds":"CCDS32239.1","cdna_start":null,"cdna_end":null,"cds_end":null,"cds_start":null,"codons":null,"consequence_terms":["upstream_gene_variant"],"distance":3956,"domains":null,"exon":null,"gene_id":"ENSG00000104064","gene_pheno":null,"gene_symbol":"GABPB1","gene_symbol_source":"HGNC","hgnc_id":"HGNC:4074"…	NA	NA	[{"allele_num":1,"biotype":"CTCF_binding_site","consequence_terms":["regulatory_region_variant"],"impact":"MODIFIER","minimised":null,"regulatory_feature_id":"ENSR00000515472","variant_allele":"A"}]

## Sheet: mybpc3
locus	alleles	rsid	within_gene	hpo	cadd	polish_af.AF	polish_af.AQ	polish_af.AC	polish_af.AN	fisher_sport_vs_control.p_value	fisher_sport_vs_control.odds_ratio	fisher_sport_vs_control.ci_95_lower	fisher_sport_vs_control.ci_95_upper	fisher_e_vs_s.p_value	fisher_e_vs_s.odds_ratio	fisher_e_vs_s.ci_95_lower	fisher_e_vs_s.ci_95_upper	fisher_sport_vs_gnomad.p_value	fisher_sport_vs_gnomad.odds_ratio	fisher_sport_vs_gnomad.ci_95_lower	fisher_sport_vs_gnomad.ci_95_upper	fisher_sport_vs_polish.p_value	fisher_sport_vs_polish.odds_ratio	fisher_sport_vs_polish.ci_95_lower	fisher_sport_vs_polish.ci_95_upper	DP_stats	GQ_stats	hwe_controls_p_value	hwe_sport_p_value	gnomad_v3_nfe_af	gnomad_v3_nfe_homozygote_count	het_sport	het_controls	hom_ref_sport	hom_ref_controls	hom_var_sport	hom_var_controls	het_endurance	het_speed	hom_ref_endurance	hom_ref_speed	hom_var_endurance	hom_var_speed	most_severe_consequence	transcript_consequences	intergenic_consequences	motif_feature_consequences	regulatory_feature_consequences
chr11:47331423	["C","T"]	NA	["MYBPC3"]	[["HP:0001644:Dilated cardiomyopathy","HP:0000006:Autosomal dominant inheritance","HP:0030682:Left ventricular noncompaction","HP:0000982:Palmoplantar keratoderma","HP:0003457:EMG abnormality","HP:0100578:Lipoatrophy","HP:0001644:Dilated cardiomyopathy","HP:0003236:Elevated serum creatine kinase","HP:0001874:Abnormality of neutrophils","HP:0000407:Sensorineural hearing impairment","HP:0003198:Myo…	5.007	NA	NA	NA	NA	0.48762	0.39453	0.0049908	31.239	0.47525	0	0	35.321	0.020542	56.386	1.2202	467.03	NA	NA	NA	NA	[{"key":"control","value":{"mean":31.313513513513513,"stdev":10.10961977423222,"min":8.0,"max":77.0,"n":185,"sum":5793.0}},{"key":"sport","value":{"mean":36.68627450980392,"stdev":9.767874909025501,"min":19.0,"max":68.0,"n":102,"sum":3742.0}}]	[{"key":"control","value":{"mean":78.56216216216217,"stdev":22.323122799941558,"min":0.0,"max":99.0,"n":185,"sum":14534.0}},{"key":"sport","value":{"mean":88.69607843137256,"stdev":14.568155720333564,"min":49.0,"max":99.0,"n":102,"sum":9047.0}}]	0.50407	0.5	8.8202e-05	0	1	1	100	39	0	0	1	0	47	53	0	0	3_prime_UTR_variant	[{"allele_num":1,"amino_acids":null,"appris":"A2","biotype":"protein_coding","canonical":null,"ccds":null,"cdna_start":4200,"cdna_end":4200,"cds_end":null,"cds_start":null,"codons":null,"consequence_terms":["3_prime_UTR_variant"],"distance":null,"domains":null,"exon":"33/33","gene_id":"ENSG00000134571","gene_pheno":1,"gene_symbol":"MYBPC3","gene_symbol_source":"HGNC","hgnc_id":"HGNC:7551","hgvsc"…	NA	NA	NA
chr11:47332348	["C","T"]	rs11039186	["MYBPC3"]	[["HP:0001644:Dilated cardiomyopathy","HP:0000006:Autosomal dominant inheritance","HP:0030682:Left ventricular noncompaction","HP:0000982:Palmoplantar keratoderma","HP:0003457:EMG abnormality","HP:0100578:Lipoatrophy","HP:0001644:Dilated cardiomyopathy","HP:0003236:Elevated serum creatine kinase","HP:0001874:Abnormality of neutrophils","HP:0000407:Sensorineural hearing impairment","HP:0003198:Myo…	0.021	[0.0159067]	[60]	[30]	1886	0.56082	Infinity	0.16323	Infinity	0.60526	0.44935	0.0075227	8.7612	0.38582	0.53184	0.10865	1.5794	1	0.93269	0.18053	3.0407	[{"key":"control","value":{"mean":30.697297297297297,"stdev":12.254739546153024,"min":2.0,"max":91.0,"n":185,"sum":5679.0}},{"key":"sport","value":{"mean":23.38235294117647,"stdev":7.824100672052535,"min":8.0,"max":49.0,"n":102,"sum":2385.0}}]	[{"key":"control","value":{"mean":76.17837837837838,"stdev":22.987318891135946,"min":0.0,"max":99.0,"n":185,"sum":14093.0}},{"key":"sport","value":{"mean":62.80392156862745,"stdev":20.874057083641006,"min":21.0,"max":99.0,"n":102,"sum":6406.0}}]	0.50407	0.50739	0.027565	30	3	0	98	40	0	0	2	1	46	52	0	0	intron_variant	[{"allele_num":1,"amino_acids":null,"appris":"A2","biotype":"protein_coding","canonical":null,"ccds":null,"cdna_start":null,"cdna_end":null,"cds_end":null,"cds_start":null,"codons":null,"consequence_terms":["intron_variant"],"distance":null,"domains":null,"exon":null,"gene_id":"ENSG00000134571","gene_pheno":1,"gene_symbol":"MYBPC3","gene_symbol_source":"HGNC","hgnc_id":"HGNC:7551","hgvsc":"ENST00…	NA	NA	NA
chr11:47332517	["G","A"]	rs3729802	["MYBPC3"]	[["HP:0001644:Dilated cardiomyopathy","HP:0000006:Autosomal dominant inheritance","HP:0030682:Left ventricular noncompaction","HP:0000982:Palmoplantar keratoderma","HP:0003457:EMG abnormality","HP:0100578:Lipoatrophy","HP:0001644:Dilated cardiomyopathy","HP:0003236:Elevated serum creatine kinase","HP:0001874:Abnormality of neutrophils","HP:0000407:Sensorineural hearing impairment","HP:0003198:Myo…	0.097	[0.181336]	[150]	[342]	1886	0.13153	0.63089	0.34421	1.1687	0.13537	0.59587	0.28988	1.2082	0.031719	1.4487	1.0216	2.021	0.086486	1.3687	0.94575	1.9524	[{"key":"control","value":{"mean":31.907608695652176,"stdev":12.715838580424125,"min":2.0,"max":89.0,"n":184,"sum":5871.0}},{"key":"sport","value":{"mean":23.725490196078432,"stdev":8.304448208871282,"min":6.0,"max":47.0,"n":102,"sum":2420.0}}]	[{"key":"control","value":{"mean":85.03260869565217,"stdev":22.64995973072365,"min":0.0,"max":99.0,"n":184,"sum":15646.0}},{"key":"sport","value":{"mean":77.76470588235294,"stdev":22.394054038651515,"min":15.0,"max":99.0,"n":102,"sum":7932.0}}]	0.51743	0.89002	0.17308	1049	37	16	59	19	5	5	19	18	25	34	4	1	intron_variant	[{"allele_num":1,"amino_acids":null,"appris":"A2","biotype":"protein_coding","canonical":null,"ccds":null,"cdna_start":null,"cdna_end":null,"cds_end":null,"cds_start":null,"codons":null,"consequence_terms":["intron_variant"],"distance":null,"domains":null,"exon":null,"gene_id":"ENSG00000134571","gene_pheno":1,"gene_symbol":"MYBPC3","gene_symbol_source":"HGNC","hgnc_id":"HGNC:7551","hgvsc":"ENST00…	NA	NA	[{"allele_num":1,"biotype":"promoter_flanking_region","consequence_terms":["regulatory_region_variant"],"impact":"MODIFIER","minimised":null,"regulatory_feature_id":"ENSR00000430070","variant_allele":"A"}]
chr11:47332544	["A","C"]	NA	["MYBPC3"]	[["HP:0001644:Dilated cardiomyopathy","HP:0000006:Autosomal dominant inheritance","HP:0030682:Left ventricular noncompaction","HP:0000982:Palmoplantar keratoderma","HP:0003457:EMG abnormality","HP:0100578:Lipoatrophy","HP:0001644:Dilated cardiomyopathy","HP:0003236:Elevated serum creatine kinase","HP:0001874:Abnormality of neutrophils","HP:0000407:Sensorineural hearing impairment","HP:0003198:Myo…	0.843	NA	NA	NA	NA	NaN	NaN	NaN	NaN	NaN	NaN	NaN	NaN	NA	NA	NA	NA	NA	NA	NA	NA	[{"key":"control","value":{"mean":32.15135135135135,"stdev":12.552540856640672,"min":2.0,"max":84.0,"n":185,"sum":5948.0}},{"key":"sport","value":{"mean":25.647058823529413,"stdev":9.237229720977405,"min":3.0,"max":55.0,"n":102,"sum":2616.0}}]	[{"key":"control","value":{"mean":78.07027027027027,"stdev":23.48663639425925,"min":6.0,"max":99.0,"n":185,"sum":14443.0}},{"key":"sport","value":{"mean":61.86274509803921,"stdev":23.809307463179223,"min":0.0,"max":99.0,"n":102,"sum":6310.0}}]	0.5	0.5	NA	NA	0	0	101	40	0	0	0	0	48	53	0	0	intron_variant	[{"allele_num":1,"amino_acids":null,"appris":"A2","biotype":"protein_coding","canonical":null,"ccds":null,"cdna_start":null,"cdna_end":null,"cds_end":null,"cds_start":null,"codons":null,"consequence_terms":["intron_variant"],"distance":null,"domains":null,"exon":null,"gene_id":"ENSG00000134571","gene_pheno":1,"gene_symbol":"MYBPC3","gene_symbol_source":"HGNC","hgnc_id":"HGNC:7551","hgvsc":"ENST00…	NA	NA	[{"allele_num":1,"biotype":"promoter_flanking_region","consequence_terms":["regulatory_region_variant"],"impact":"MODIFIER","minimised":null,"regulatory_feature_id":"ENSR00000430070","variant_allele":"C"}]
chr11:47332544	["A","T"]	NA	["MYBPC3"]	[["HP:0001644:Dilated cardiomyopathy","HP:0000006:Autosomal dominant inheritance","HP:0030682:Left ventricular noncompaction","HP:0000982:Palmoplantar keratoderma","HP:0003457:EMG abnormality","HP:0100578:Lipoatrophy","HP:0001644:Dilated cardiomyopathy","HP:0003236:Elevated serum creatine kinase","HP:0001874:Abnormality of neutrophils","HP:0000407:Sensorineural hearing impairment","HP:0003198:Myo…	0.79	NA	NA	NA	NA	1	Infinity	0.01017	Infinity	1	Infinity	0.023222	Infinity	NA	NA	NA	NA	NA	NA	NA	NA	[{"key":"control","value":{"mean":32.15135135135135,"stdev":12.552540856640672,"min":2.0,"max":84.0,"n":185,"sum":5948.0}},{"key":"sport","value":{"mean":25.647058823529413,"stdev":9.237229720977405,"min":3.0,"max":55.0,"n":102,"sum":2616.0}}]	[{"key":"control","value":{"mean":78.07027027027027,"stdev":23.48663639425925,"min":6.0,"max":99.0,"n":185,"sum":14443.0}},{"key":"sport","value":{"mean":61.86274509803921,"stdev":23.809307463179223,"min":0.0,"max":99.0,"n":102,"sum":6310.0}}]	0.5	0.5	NA	NA	1	0	100	40	0	0	0	1	48	52	0	0	intron_variant	[{"allele_num":1,"amino_acids":null,"appris":"A2","biotype":"protein_coding","canonical":null,"ccds":null,"cdna_start":null,"cdna_end":null,"cds_end":null,"cds_start":null,"codons":null,"consequence_terms":["intron_variant"],"distance":null,"domains":null,"exon":null,"gene_id":"ENSG00000134571","gene_pheno":1,"gene_symbol":"MYBPC3","gene_symbol_source":"HGNC","hgnc_id":"HGNC:7551","hgvsc":"ENST00…	NA	NA	[{"allele_num":1,"biotype":"promoter_flanking_region","consequence_terms":["regulatory_region_variant"],"impact":"MODIFIER","minimised":null,"regulatory_feature_id":"ENSR00000430070","variant_allele":"T"}]
chr11:47333236	["C","T"]	rs1052373	["MYBPC3"]	[["HP:0001644:Dilated cardiomyopathy","HP:0000006:Autosomal dominant inheritance","HP:0030682:Left ventricular noncompaction","HP:0000982:Palmoplantar keratoderma","HP:0003457:EMG abnormality","HP:0100578:Lipoatrophy","HP:0001644:Dilated cardiomyopathy","HP:0003236:Elevated serum creatine kinase","HP:0001874:Abnormality of neutrophils","HP:0000407:Sensorineural hearing impairment","HP:0003198:Myo…	4.92	[0.311241]	[150]	[587]	1886	0.7831	0.90364	0.51189	1.6102	0.077024	0.58024	0.30952	1.0794	0.25613	1.1807	0.87133	1.5888	0.26452	1.1993	0.87079	1.6413	[{"key":"control","value":{"mean":29.508108108108107,"stdev":11.711449200107175,"min":0.0,"max":68.0,"n":185,"sum":5459.0}},{"key":"sport","value":{"mean":30.558823529411764,"stdev":12.90734213418309,"min":8.0,"max":71.0,"n":102,"sum":3117.0}}]	[{"key":"control","value":{"mean":84.82702702702703,"stdev":23.726193173637938,"min":0.0,"max":99.0,"n":185,"sum":15693.0}},{"key":"sport","value":{"mean":85.82352941176471,"stdev":18.762400743532233,"min":24.0,"max":99.0,"n":102,"sum":8754.0}}]	0.38808	0.44923	0.31461	3373	43	18	44	16	14	6	20	23	18	26	10	4	synonymous_variant	[{"allele_num":1,"amino_acids":"E","appris":"A2","biotype":"protein_coding","canonical":null,"ccds":null,"cdna_start":3343,"cdna_end":3343,"cds_end":3288,"cds_start":3288,"codons":"gaG/gaA","consequence_terms":["synonymous_variant"],"distance":null,"domains":[{"db":"Gene3D","name":"2"},{"db":"Pfam_domain","name":"PF00041"},{"db":"PROSITE_profiles","name":"PS50853"},{"db":"hmmpanther","name":"PTHR…	NA	NA	NA
chr11:47333467	["T","G"]	NA	["MYBPC3"]	[["HP:0001644:Dilated cardiomyopathy","HP:0000006:Autosomal dominant inheritance","HP:0030682:Left ventricular noncompaction","HP:0000982:Palmoplantar keratoderma","HP:0003457:EMG abnormality","HP:0100578:Lipoatrophy","HP:0001644:Dilated cardiomyopathy","HP:0003236:Elevated serum creatine kinase","HP:0001874:Abnormality of neutrophils","HP:0000407:Sensorineural hearing impairment","HP:0003198:Myo…	0.171	NA	NA	NA	NA	1	Infinity	0.01017	Infinity	0.47525	0	0	35.321	NA	NA	NA	NA	NA	NA	NA	NA	[{"key":"control","value":{"mean":30.751351351351353,"stdev":12.914387987541973,"min":1.0,"max":87.0,"n":185,"sum":5689.0}},{"key":"sport","value":{"mean":28.098039215686274,"stdev":12.824998416788166,"min":4.0,"max":68.0,"n":102,"sum":2866.0}}]	[{"key":"control","value":{"mean":74.21621621621621,"stdev":24.652980890027518,"min":0.0,"max":99.0,"n":185,"sum":13730.0}},{"key":"sport","value":{"mean":58.78431372549019,"stdev":27.632968179538373,"min":2.0,"max":99.0,"n":102,"sum":5996.0}}]	0.5	0.5	NA	NA	1	0	100	40	0	0	1	0	47	53	0	0	intron_variant	[{"allele_num":1,"amino_acids":null,"appris":"A2","biotype":"protein_coding","canonical":null,"ccds":null,"cdna_start":null,"cdna_end":null,"cds_end":null,"cds_start":null,"codons":null,"consequence_terms":["intron_variant"],"distance":null,"domains":null,"exon":null,"gene_id":"ENSG00000134571","gene_pheno":1,"gene_symbol":"MYBPC3","gene_symbol_source":"HGNC","hgnc_id":"HGNC:7551","hgvsc":"ENST00…	NA	NA	NA
chr11:47333636	["G","C"]	NA	["MYBPC3"]	[["HP:0001644:Dilated cardiomyopathy","HP:0000006:Autosomal dominant inheritance","HP:0030682:Left ventricular noncompaction","HP:0000982:Palmoplantar keratoderma","HP:0003457:EMG abnormality","HP:0100578:Lipoatrophy","HP:0001644:Dilated cardiomyopathy","HP:0003236:Elevated serum creatine kinase","HP:0001874:Abnormality of neutrophils","HP:0000407:Sensorineural hearing impairment","HP:0003198:Myo…	0.691	NA	NA	NA	NA	1	Infinity	0.01017	Infinity	0.47525	0	0	35.321	NA	NA	NA	NA	NA	NA	NA	NA	[{"key":"control","value":{"mean":32.34054054054054,"stdev":12.436116962831338,"min":1.0,"max":87.0,"n":185,"sum":5983.0}},{"key":"sport","value":{"mean":33.63725490196079,"stdev":11.640690310106582,"min":15.0,"max":68.0,"n":102,"sum":3431.0}}]	[{"key":"control","value":{"mean":78.54594594594595,"stdev":23.140914913289528,"min":3.0,"max":99.0,"n":185,"sum":14531.0}},{"key":"sport","value":{"mean":80.80392156862744,"stdev":17.708998053878734,"min":38.0,"max":99.0,"n":102,"sum":8242.0}}]	0.5	0.5	NA	NA	1	0	100	40	0	0	1	0	47	53	0	0	synonymous_variant	[{"allele_num":1,"amino_acids":"R","appris":"A2","biotype":"protein_coding","canonical":null,"ccds":null,"cdna_start":3166,"cdna_end":3166,"cds_end":3111,"cds_start":3111,"codons":"cgC/cgG","consequence_terms":["synonymous_variant"],"distance":null,"domains":[{"db":"Gene3D","name":"2"},{"db":"Pfam_domain","name":"PF07679"},{"db":"PROSITE_profiles","name":"PS50835"},{"db":"hmmpanther","name":"PTHR…	NA	NA	NA
chr11:47333940	["G","T"]	NA	["MYBPC3"]	[["HP:0001644:Dilated cardiomyopathy","HP:0000006:Autosomal dominant inheritance","HP:0030682:Left ventricular noncompaction","HP:0000982:Palmoplantar keratoderma","HP:0003457:EMG abnormality","HP:0100578:Lipoatrophy","HP:0001644:Dilated cardiomyopathy","HP:0003236:Elevated serum creatine kinase","HP:0001874:Abnormality of neutrophils","HP:0000407:Sensorineural hearing impairment","HP:0003198:Myo…	23.8	NA	NA	NA	NA	1	Infinity	0.01017	Infinity	1	Infinity	0.023222	Infinity	0.0059112	337.4	4.2913	16384	NA	NA	NA	NA	[{"key":"control","value":{"mean":32.32972972972973,"stdev":12.452479724067228,"min":2.0,"max":87.0,"n":185,"sum":5981.0}},{"key":"sport","value":{"mean":35.96078431372549,"stdev":9.941911254122722,"min":17.0,"max":68.0,"n":102,"sum":3668.0}}]	[{"key":"control","value":{"mean":79.71891891891892,"stdev":23.127307339532837,"min":0.0,"max":99.0,"n":185,"sum":14748.0}},{"key":"sport","value":{"mean":86.18627450980392,"stdev":15.124146640750313,"min":37.0,"max":99.0,"n":102,"sum":8791.0}}]	0.5	0.5	1.4697e-05	0	1	0	100	40	0	0	0	1	48	52	0	0	missense_variant	[{"allele_num":1,"amino_acids":"N/K","appris":"A2","biotype":"protein_coding","canonical":null,"ccds":null,"cdna_start":3031,"cdna_end":3031,"cds_end":2976,"cds_start":2976,"codons":"aaC/aaA","consequence_terms":["missense_variant"],"distance":null,"domains":[{"db":"Gene3D","name":"2"},{"db":"Pfam_domain","name":"PF07679"},{"db":"PROSITE_profiles","name":"PS50835"},{"db":"hmmpanther","name":"PTHR…	NA	NA	NA
chr11:47333954	["C","T"]	NA	["MYBPC3"]	[["HP:0001644:Dilated cardiomyopathy","HP:0000006:Autosomal dominant inheritance","HP:0030682:Left ventricular noncompaction","HP:0000982:Palmoplantar keratoderma","HP:0003457:EMG abnormality","HP:0100578:Lipoatrophy","HP:0001644:Dilated cardiomyopathy","HP:0003236:Elevated serum creatine kinase","HP:0001874:Abnormality of neutrophils","HP:0000407:Sensorineural hearing impairment","HP:0003198:Myo…	21	NA	NA	NA	NA	1	Infinity	0.01017	Infinity	1	Infinity	0.023222	Infinity	0.0029601	Infinity	8.6365	Infinity	NA	NA	NA	NA	[{"key":"control","value":{"mean":32.108108108108105,"stdev":12.311681519035108,"min":3.0,"max":87.0,"n":185,"sum":5940.0}},{"key":"sport","value":{"mean":35.61764705882353,"stdev":10.111189799897451,"min":16.0,"max":68.0,"n":102,"sum":3633.0}}]	[{"key":"control","value":{"mean":78.48648648648648,"stdev":23.35278399008683,"min":0.0,"max":99.0,"n":185,"sum":14520.0}},{"key":"sport","value":{"mean":87.34313725490196,"stdev":14.083431440455975,"min":42.0,"max":99.0,"n":102,"sum":8909.0}}]	0.5	0.5	0	0	1	0	100	40	0	0	0	1	48	52	0	0	missense_variant	[{"allele_num":1,"amino_acids":"G/R","appris":"A2","biotype":"protein_coding","canonical":null,"ccds":null,"cdna_start":3017,"cdna_end":3017,"cds_end":2962,"cds_start":2962,"codons":"Ggg/Agg","consequence_terms":["missense_variant"],"distance":null,"domains":[{"db":"Gene3D","name":"2"},{"db":"Pfam_domain","name":"PF07679"},{"db":"PROSITE_profiles","name":"PS50835"},{"db":"hmmpanther","name":"PTHR…	NA	NA	NA
chr11:47334894	["G","A"]	NA	["MYBPC3"]	[["HP:0001644:Dilated cardiomyopathy","HP:0000006:Autosomal dominant inheritance","HP:0030682:Left ventricular noncompaction","HP:0000982:Palmoplantar keratoderma","HP:0003457:EMG abnormality","HP:0100578:Lipoatrophy","HP:0001644:Dilated cardiomyopathy","HP:0003236:Elevated serum creatine kinase","HP:0001874:Abnormality of neutrophils","HP:0000407:Sensorineural hearing impairment","HP:0003198:Myo…	0.828	NA	NA	NA	NA	1	Infinity	0.01017	Infinity	0.47525	0	0	35.321	0.020544	56.381	1.2201	466.99	NA	NA	NA	NA	[{"key":"control","value":{"mean":30.275675675675675,"stdev":10.614864778846323,"min":10.0,"max":81.0,"n":185,"sum":5601.0}},{"key":"sport","value":{"mean":36.588235294117645,"stdev":9.716927761443294,"min":11.0,"max":75.0,"n":102,"sum":3732.0}}]	[{"key":"control","value":{"mean":72.23243243243243,"stdev":23.93357987085559,"min":0.0,"max":99.0,"n":185,"sum":13363.0}},{"key":"sport","value":{"mean":88.20588235294117,"stdev":15.333762719026756,"min":30.0,"max":99.0,"n":102,"sum":8997.0}}]	0.5	0.5	8.8209e-05	0	1	0	100	40	0	0	1	0	47	53	0	0	intron_variant	[{"allele_num":1,"amino_acids":null,"appris":"A2","biotype":"protein_coding","canonical":null,"ccds":null,"cdna_start":null,"cdna_end":null,"cds_end":null,"cds_start":null,"codons":null,"consequence_terms":["intron_variant"],"distance":null,"domains":null,"exon":null,"gene_id":"ENSG00000134571","gene_pheno":1,"gene_symbol":"MYBPC3","gene_symbol_source":"HGNC","hgnc_id":"HGNC:7551","hgvsc":"ENST00…	NA	NA	NA
chr11:47337446	["G","A"]	rs3729953	["MYBPC3"]	[["HP:0001644:Dilated cardiomyopathy","HP:0000006:Autosomal dominant inheritance","HP:0030682:Left ventricular noncompaction","HP:0000982:Palmoplantar keratoderma","HP:0003457:EMG abnormality","HP:0100578:Lipoatrophy","HP:0001644:Dilated cardiomyopathy","HP:0003236:Elevated serum creatine kinase","HP:0001874:Abnormality of neutrophils","HP:0000407:Sensorineural hearing impairment","HP:0003198:Myo…	8.69	[0.0604454]	[150]	[114]	1886	0.022106	Infinity	1.1343	Infinity	0.55529	0.63087	0.15219	2.4023	0.13145	1.6327	0.82777	2.9243	1	0.98173	0.48363	1.8253	[{"key":"control","value":{"mean":31.572972972972973,"stdev":11.9261839720174,"min":3.0,"max":78.0,"n":185,"sum":5841.0}},{"key":"sport","value":{"mean":26.647058823529413,"stdev":10.243742287629225,"min":8.0,"max":62.0,"n":102,"sum":2718.0}}]	[{"key":"control","value":{"mean":78.35135135135135,"stdev":22.789537922353535,"min":9.0,"max":99.0,"n":185,"sum":14495.0}},{"key":"sport","value":{"mean":75.67647058823529,"stdev":21.520242073819755,"min":27.0,"max":99.0,"n":102,"sum":7719.0}}]	0.53717	0.6452	0.037243	55	12	0	89	40	0	0	7	5	41	48	0	0	synonymous_variant	[{"allele_num":1,"amino_acids":"V","appris":"A2","biotype":"protein_coding","canonical":null,"ccds":null,"cdna_start":2602,"cdna_end":2602,"cds_end":2547,"cds_start":2547,"codons":"gtC/gtT","consequence_terms":["synonymous_variant"],"distance":null,"domains":[{"db":"Gene3D","name":"2"},{"db":"Pfam_domain","name":"PF00041"},{"db":"PROSITE_profiles","name":"PS50853"},{"db":"hmmpanther","name":"PTHR…	NA	NA	[{"allele_num":1,"biotype":"TF_binding_site","consequence_terms":["regulatory_region_variant"],"impact":"MODIFIER","minimised":null,"regulatory_feature_id":"ENSR00000430073","variant_allele":"A"},{"allele_num":1,"biotype":"CTCF_binding_site","consequence_terms":["regulatory_region_variant"],"impact":"MODIFIER","minimised":null,"regulatory_feature_id":"ENSR00000430074","variant_allele":"A"}]
chr11:47337633	["C","T"]	NA	["MYBPC3"]	[["HP:0001644:Dilated cardiomyopathy","HP:0000006:Autosomal dominant inheritance","HP:0030682:Left ventricular noncompaction","HP:0000982:Palmoplantar keratoderma","HP:0003457:EMG abnormality","HP:0100578:Lipoatrophy","HP:0001644:Dilated cardiomyopathy","HP:0003236:Elevated serum creatine kinase","HP:0001874:Abnormality of neutrophils","HP:0000407:Sensorineural hearing impairment","HP:0003198:Myo…	5.198	NA	NA	NA	NA	1	Infinity	0.01017	Infinity	0.47525	0	0	35.321	0.0059124	337.34	4.2904	16384	NA	NA	NA	NA	[{"key":"control","value":{"mean":31.0,"stdev":11.882760622010357,"min":2.0,"max":78.0,"n":185,"sum":5735.0}},{"key":"sport","value":{"mean":29.50980392156863,"stdev":10.748228397603174,"min":7.0,"max":64.0,"n":102,"sum":3010.0}}]	[{"key":"control","value":{"mean":76.17297297297297,"stdev":23.57534957063518,"min":0.0,"max":99.0,"n":185,"sum":14092.0}},{"key":"sport","value":{"mean":72.96078431372548,"stdev":19.831605577386043,"min":7.0,"max":99.0,"n":102,"sum":7442.0}}]	0.5	0.5	1.47e-05	0	1	0	100	40	0	0	1	0	47	53	0	0	intron_variant	[{"allele_num":1,"amino_acids":null,"appris":"A2","biotype":"protein_coding","canonical":null,"ccds":null,"cdna_start":null,"cdna_end":null,"cds_end":null,"cds_start":null,"codons":null,"consequence_terms":["intron_variant"],"distance":null,"domains":null,"exon":null,"gene_id":"ENSG00000134571","gene_pheno":1,"gene_symbol":"MYBPC3","gene_symbol_source":"HGNC","hgnc_id":"HGNC:7551","hgvsc":"ENST00…	NA	NA	[{"allele_num":1,"biotype":"TF_binding_site","consequence_terms":["regulatory_region_variant"],"impact":"MODIFIER","minimised":null,"regulatory_feature_id":"ENSR00000430073","variant_allele":"T"},{"allele_num":1,"biotype":"CTCF_binding_site","consequence_terms":["regulatory_region_variant"],"impact":"MODIFIER","minimised":null,"regulatory_feature_id":"ENSR00000430074","variant_allele":"T"}]
chr11:47338302	["T","C"]	rs11570093	["MYBPC3"]	[["HP:0001644:Dilated cardiomyopathy","HP:0000006:Autosomal dominant inheritance","HP:0030682:Left ventricular noncompaction","HP:0000982:Palmoplantar keratoderma","HP:0003457:EMG abnormality","HP:0100578:Lipoatrophy","HP:0001644:Dilated cardiomyopathy","HP:0003236:Elevated serum creatine kinase","HP:0001874:Abnormality of neutrophils","HP:0000407:Sensorineural hearing impairment","HP:0003198:Myo…	0.513	[0.00106045]	[45]	[2]	1886	0.28369	0	0	15.446	NaN	NaN	NaN	NaN	1	0	0	5.2236	1	0	0	49.767	[{"key":"control","value":{"mean":32.25,"stdev":10.743408832085528,"min":6.0,"max":72.0,"n":180,"sum":5805.0}},{"key":"sport","value":{"mean":31.872549019607842,"stdev":8.815840876810572,"min":14.0,"max":52.0,"n":102,"sum":3251.0}}]	[{"key":"control","value":{"mean":79.91666666666667,"stdev":22.154978121306183,"min":0.0,"max":99.0,"n":180,"sum":14385.0}},{"key":"sport","value":{"mean":80.2156862745098,"stdev":18.727471407356106,"min":13.0,"max":99.0,"n":102,"sum":8182.0}}]	0.5	0.5	0.0035429	3	0	1	101	39	0	0	0	0	48	53	0	0	intron_variant	[{"allele_num":1,"amino_acids":null,"appris":"A2","biotype":"protein_coding","canonical":null,"ccds":null,"cdna_start":null,"cdna_end":null,"cds_end":null,"cds_start":null,"codons":null,"consequence_terms":["intron_variant"],"distance":null,"domains":null,"exon":null,"gene_id":"ENSG00000134571","gene_pheno":1,"gene_symbol":"MYBPC3","gene_symbol_source":"HGNC","hgnc_id":"HGNC:7551","hgvsc":"ENST00…	NA	NA	[{"allele_num":1,"biotype":"promoter_flanking_region","consequence_terms":["regulatory_region_variant"],"impact":"MODIFIER","minimised":null,"regulatory_feature_id":"ENSR00000430075","variant_allele":"C"}]
chr11:47338502	["G","C"]	rs3729948	["MYBPC3"]	[["HP:0001644:Dilated cardiomyopathy","HP:0000006:Autosomal dominant inheritance","HP:0030682:Left ventricular noncompaction","HP:0000982:Palmoplantar keratoderma","HP:0003457:EMG abnormality","HP:0100578:Lipoatrophy","HP:0001644:Dilated cardiomyopathy","HP:0003236:Elevated serum creatine kinase","HP:0001874:Abnormality of neutrophils","HP:0000407:Sensorineural hearing impairment","HP:0003198:Myo…	6.49	[0.0609756]	[77]	[115]	1886	0.022106	Infinity	1.1343	Infinity	0.55529	0.63087	0.15219	2.4023	0.13621	1.5919	0.80716	2.8513	1	0.97264	0.47926	1.8078	[{"key":"control","value":{"mean":31.82702702702703,"stdev":11.461442969592243,"min":1.0,"max":72.0,"n":185,"sum":5888.0}},{"key":"sport","value":{"mean":29.852941176470587,"stdev":9.346696028201551,"min":8.0,"max":50.0,"n":102,"sum":3045.0}}]	[{"key":"control","value":{"mean":79.53513513513514,"stdev":23.831165334451335,"min":0.0,"max":99.0,"n":185,"sum":14714.0}},{"key":"sport","value":{"mean":79.31372549019608,"stdev":20.78884523297826,"min":17.0,"max":99.0,"n":102,"sum":8090.0}}]	0.089294	0.6452	0.03816	56	12	0	89	40	0	0	7	5	41	48	0	0	intron_variant	[{"allele_num":1,"amino_acids":null,"appris":"A2","biotype":"protein_coding","canonical":null,"ccds":null,"cdna_start":null,"cdna_end":null,"cds_end":null,"cds_start":null,"codons":null,"consequence_terms":["intron_variant"],"distance":null,"domains":null,"exon":null,"gene_id":"ENSG00000134571","gene_pheno":1,"gene_symbol":"MYBPC3","gene_symbol_source":"HGNC","hgnc_id":"HGNC:7551","hgvsc":"ENST00…	NA	NA	[{"allele_num":1,"biotype":"promoter_flanking_region","consequence_terms":["regulatory_region_variant"],"impact":"MODIFIER","minimised":null,"regulatory_feature_id":"ENSR00000430075","variant_allele":"C"}]
chr11:47338861	["T","C"]	rs2269434	["MYBPC3"]	[["HP:0001644:Dilated cardiomyopathy","HP:0000006:Autosomal dominant inheritance","HP:0030682:Left ventricular noncompaction","HP:0000982:Palmoplantar keratoderma","HP:0003457:EMG abnormality","HP:0100578:Lipoatrophy","HP:0001644:Dilated cardiomyopathy","HP:0003236:Elevated serum creatine kinase","HP:0001874:Abnormality of neutrophils","HP:0000407:Sensorineural hearing impairment","HP:0003198:Myo…	1.225	[0.33351]	[150]	[629]	1886	0.58953	0.85954	0.49086	1.5142	0.19071	0.66267	0.35834	1.2192	0.29754	1.1728	0.87003	1.5721	0.24031	1.2053	0.87999	1.6424	[{"key":"control","value":{"mean":28.71891891891892,"stdev":11.52421276757526,"min":1.0,"max":61.0,"n":185,"sum":5313.0}},{"key":"sport","value":{"mean":28.45098039215686,"stdev":9.430475681950027,"min":9.0,"max":57.0,"n":102,"sum":2902.0}}]	[{"key":"control","value":{"mean":84.55135135135136,"stdev":22.44654456789983,"min":0.0,"max":99.0,"n":185,"sum":15642.0}},{"key":"sport","value":{"mean":85.09803921568627,"stdev":19.942815210202046,"min":16.0,"max":99.0,"n":102,"sum":8680.0}}]	0.19599	0.7549	0.33962	3942	46	17	40	15	15	8	21	25	17	23	10	5	intron_variant	[{"allele_num":1,"amino_acids":null,"appris":"A2","biotype":"protein_coding","canonical":null,"ccds":null,"cdna_start":null,"cdna_end":null,"cds_end":null,"cds_start":null,"codons":null,"consequence_terms":["intron_variant"],"distance":null,"domains":null,"exon":null,"gene_id":"ENSG00000134571","gene_pheno":1,"gene_symbol":"MYBPC3","gene_symbol_source":"HGNC","hgnc_id":"HGNC:7551","hgvsc":"ENST00…	NA	NA	[{"allele_num":1,"biotype":"promoter_flanking_region","consequence_terms":["regulatory_region_variant"],"impact":"MODIFIER","minimised":null,"regulatory_feature_id":"ENSR00000430075","variant_allele":"C"}]
chr11:47338950	["A","G"]	NA	["MYBPC3"]	[["HP:0001644:Dilated cardiomyopathy","HP:0000006:Autosomal dominant inheritance","HP:0030682:Left ventricular noncompaction","HP:0000982:Palmoplantar keratoderma","HP:0003457:EMG abnormality","HP:0100578:Lipoatrophy","HP:0001644:Dilated cardiomyopathy","HP:0003236:Elevated serum creatine kinase","HP:0001874:Abnormality of neutrophils","HP:0000407:Sensorineural hearing impairment","HP:0003198:Myo…	0.435	NA	NA	NA	NA	1	Infinity	0.01017	Infinity	1	Infinity	0.023222	Infinity	0.014715	84.355	1.7096	863.01	NA	NA	NA	NA	[{"key":"control","value":{"mean":29.122222222222224,"stdev":11.890545055984399,"min":0.0,"max":86.0,"n":180,"sum":5242.0}},{"key":"sport","value":{"mean":31.19607843137255,"stdev":8.759352666213605,"min":12.0,"max":57.0,"n":102,"sum":3182.0}}]	[{"key":"control","value":{"mean":73.58333333333333,"stdev":22.957660304714576,"min":0.0,"max":99.0,"n":180,"sum":13245.0}},{"key":"sport","value":{"mean":80.00980392156863,"stdev":16.094996846565863,"min":33.0,"max":99.0,"n":102,"sum":8161.0}}]	0.5	0.5	5.8798e-05	0	1	0	100	40	0	0	0	1	48	52	0	0	intron_variant	[{"allele_num":1,"amino_acids":null,"appris":"A2","biotype":"protein_coding","canonical":null,"ccds":null,"cdna_start":null,"cdna_end":null,"cds_end":null,"cds_start":null,"codons":null,"consequence_terms":["intron_variant"],"distance":null,"domains":null,"exon":null,"gene_id":"ENSG00000134571","gene_pheno":1,"gene_symbol":"MYBPC3","gene_symbol_source":"HGNC","hgnc_id":"HGNC:7551","hgvsc":"ENST00…	NA	NA	[{"allele_num":1,"biotype":"promoter_flanking_region","consequence_terms":["regulatory_region_variant"],"impact":"MODIFIER","minimised":null,"regulatory_feature_id":"ENSR00000430075","variant_allele":"G"}]
chr11:47341091	["C","T"]	rs11570086	["MYBPC3"]	[["HP:0001644:Dilated cardiomyopathy","HP:0000006:Autosomal dominant inheritance","HP:0030682:Left ventricular noncompaction","HP:0000982:Palmoplantar keratoderma","HP:0003457:EMG abnormality","HP:0100578:Lipoatrophy","HP:0001644:Dilated cardiomyopathy","HP:0003236:Elevated serum creatine kinase","HP:0001874:Abnormality of neutrophils","HP:0000407:Sensorineural hearing impairment","HP:0003198:Myo…	7.692	[0.0259809]	[55]	[49]	1886	0.56082	Infinity	0.16323	Infinity	1	1.8217	0.093433	108.83	0.80653	0.6733	0.13752	2.0003	0.4757	0.5653	0.11167	1.7776	[{"key":"control","value":{"mean":34.005434782608695,"stdev":12.68836221427058,"min":2.0,"max":96.0,"n":184,"sum":6257.0}},{"key":"sport","value":{"mean":25.676470588235293,"stdev":10.811360913324211,"min":7.0,"max":65.0,"n":102,"sum":2619.0}}]	[{"key":"control","value":{"mean":82.53804347826087,"stdev":22.55232246013557,"min":1.0,"max":99.0,"n":184,"sum":15187.0}},{"key":"sport","value":{"mean":64.12745098039215,"stdev":22.19374208240121,"min":10.0,"max":99.0,"n":102,"sum":6541.0}}]	0.51357	0.50739	0.0219	14	3	0	98	40	0	0	1	2	47	51	0	0	intron_variant	[{"allele_num":1,"amino_acids":null,"appris":"A2","biotype":"protein_coding","canonical":null,"ccds":null,"cdna_start":null,"cdna_end":null,"cds_end":null,"cds_start":null,"codons":null,"consequence_terms":["intron_variant"],"distance":null,"domains":null,"exon":null,"gene_id":"ENSG00000134571","gene_pheno":1,"gene_symbol":"MYBPC3","gene_symbol_source":"HGNC","hgnc_id":"HGNC:7551","hgvsc":"ENST00…	NA	NA	[{"allele_num":1,"biotype":"promoter_flanking_region","consequence_terms":["regulatory_region_variant"],"impact":"MODIFIER","minimised":null,"regulatory_feature_id":"ENSR00000430076","variant_allele":"T"}]
chr11:47341099	["C","T"]	NA	["MYBPC3"]	[["HP:0001644:Dilated cardiomyopathy","HP:0000006:Autosomal dominant inheritance","HP:0030682:Left ventricular noncompaction","HP:0000982:Palmoplantar keratoderma","HP:0003457:EMG abnormality","HP:0100578:Lipoatrophy","HP:0001644:Dilated cardiomyopathy","HP:0003236:Elevated serum creatine kinase","HP:0001874:Abnormality of neutrophils","HP:0000407:Sensorineural hearing impairment","HP:0003198:Myo…	2.591	NA	NA	NA	NA	1	Infinity	0.01017	Infinity	1	Infinity	0.023222	Infinity	NA	NA	NA	NA	NA	NA	NA	NA	[{"key":"control","value":{"mean":33.81621621621622,"stdev":12.74781408953545,"min":2.0,"max":96.0,"n":185,"sum":6256.0}},{"key":"sport","value":{"mean":24.58823529411765,"stdev":10.603692421239145,"min":9.0,"max":65.0,"n":102,"sum":2508.0}}]	[{"key":"control","value":{"mean":82.2918918918919,"stdev":21.821417428363972,"min":6.0,"max":99.0,"n":185,"sum":15224.0}},{"key":"sport","value":{"mean":58.029411764705884,"stdev":22.183484354026792,"min":8.0,"max":99.0,"n":102,"sum":5919.0}}]	0.5	0.5	NA	NA	1	0	100	40	0	0	0	1	48	52	0	0	intron_variant	[{"allele_num":1,"amino_acids":null,"appris":"A2","biotype":"protein_coding","canonical":null,"ccds":null,"cdna_start":null,"cdna_end":null,"cds_end":null,"cds_start":null,"codons":null,"consequence_terms":["intron_variant"],"distance":null,"domains":null,"exon":null,"gene_id":"ENSG00000134571","gene_pheno":1,"gene_symbol":"MYBPC3","gene_symbol_source":"HGNC","hgnc_id":"HGNC:7551","hgvsc":"ENST00…	NA	NA	[{"allele_num":1,"biotype":"promoter_flanking_region","consequence_terms":["regulatory_region_variant"],"impact":"MODIFIER","minimised":null,"regulatory_feature_id":"ENSR00000430076","variant_allele":"T"}]
chr11:47341646	["G","A"]	NA	["MYBPC3"]	[["HP:0001644:Dilated cardiomyopathy","HP:0000006:Autosomal dominant inheritance","HP:0030682:Left ventricular noncompaction","HP:0000982:Palmoplantar keratoderma","HP:0003457:EMG abnormality","HP:0100578:Lipoatrophy","HP:0001644:Dilated cardiomyopathy","HP:0003236:Elevated serum creatine kinase","HP:0001874:Abnormality of neutrophils","HP:0000407:Sensorineural hearing impairment","HP:0003198:Myo…	4.89	NA	NA	NA	NA	1	Infinity	0.01017	Infinity	1	Infinity	0.023222	Infinity	0.0029598	Infinity	8.6376	Infinity	NA	NA	NA	NA	[{"key":"control","value":{"mean":33.4,"stdev":11.163730957385571,"min":11.0,"max":98.0,"n":180,"sum":6012.0}},{"key":"sport","value":{"mean":30.823529411764707,"stdev":8.16666078195772,"min":13.0,"max":56.0,"n":102,"sum":3144.0}}]	[{"key":"control","value":{"mean":80.56666666666666,"stdev":21.372386129978295,"min":0.0,"max":99.0,"n":180,"sum":14502.0}},{"key":"sport","value":{"mean":80.22549019607843,"stdev":18.294382970986476,"min":6.0,"max":99.0,"n":102,"sum":8183.0}}]	0.5	0.5	0	0	1	0	100	40	0	0	0	1	48	52	0	0	intron_variant	[{"allele_num":1,"amino_acids":null,"appris":"A2","biotype":"protein_coding","canonical":null,"ccds":null,"cdna_start":null,"cdna_end":null,"cds_end":null,"cds_start":null,"codons":null,"consequence_terms":["intron_variant"],"distance":null,"domains":null,"exon":null,"gene_id":"ENSG00000134571","gene_pheno":1,"gene_symbol":"MYBPC3","gene_symbol_source":"HGNC","hgnc_id":"HGNC:7551","hgvsc":"ENST00…	NA	NA	[{"allele_num":1,"biotype":"open_chromatin_region","consequence_terms":["regulatory_region_variant"],"impact":"MODIFIER","minimised":null,"regulatory_feature_id":"ENSR00000039668","variant_allele":"A"},{"allele_num":1,"biotype":"CTCF_binding_site","consequence_terms":["regulatory_region_variant"],"impact":"MODIFIER","minimised":null,"regulatory_feature_id":"ENSR00000430077","variant_allele":"A"}]
chr11:47341664	["G","T"]	rs2697923	["MYBPC3"]	[["HP:0001644:Dilated cardiomyopathy","HP:0000006:Autosomal dominant inheritance","HP:0030682:Left ventricular noncompaction","HP:0000982:Palmoplantar keratoderma","HP:0003457:EMG abnormality","HP:0100578:Lipoatrophy","HP:0001644:Dilated cardiomyopathy","HP:0003236:Elevated serum creatine kinase","HP:0001874:Abnormality of neutrophils","HP:0000407:Sensorineural hearing impairment","HP:0003198:Myo…	0.046	[0.660657]	[150]	[1246]	1886	0.67819	1.1559	0.648	2.0433	0.29938	0.71538	0.37992	1.3364	0.60827	1.0827	0.80319	1.4706	0.93787	0.99007	0.72271	1.3657	[{"key":"control","value":{"mean":33.43888888888889,"stdev":12.160118735206533,"min":11.0,"max":100.0,"n":180,"sum":6019.0}},{"key":"sport","value":{"mean":29.774509803921568,"stdev":8.713193582537153,"min":14.0,"max":60.0,"n":102,"sum":3037.0}}]	[{"key":"control","value":{"mean":90.74444444444444,"stdev":15.498072361219016,"min":9.0,"max":99.0,"n":180,"sum":16334.0}},{"key":"sport","value":{"mean":86.15686274509804,"stdev":18.784508165517053,"min":22.0,"max":99.0,"n":102,"sum":8788.0}}]	0.5787	0.06167	0.64033	13914	37	18	16	6	48	16	11	26	9	7	28	20	intron_variant	[{"allele_num":1,"amino_acids":null,"appris":"A2","biotype":"protein_coding","canonical":null,"ccds":null,"cdna_start":null,"cdna_end":null,"cds_end":null,"cds_start":null,"codons":null,"consequence_terms":["intron_variant"],"distance":null,"domains":null,"exon":null,"gene_id":"ENSG00000134571","gene_pheno":1,"gene_symbol":"MYBPC3","gene_symbol_source":"HGNC","hgnc_id":"HGNC:7551","hgvsc":"ENST00…	NA	NA	[{"allele_num":1,"biotype":"open_chromatin_region","consequence_terms":["regulatory_region_variant"],"impact":"MODIFIER","minimised":null,"regulatory_feature_id":"ENSR00000039668","variant_allele":"T"},{"allele_num":1,"biotype":"CTCF_binding_site","consequence_terms":["regulatory_region_variant"],"impact":"MODIFIER","minimised":null,"regulatory_feature_id":"ENSR00000430077","variant_allele":"T"}]
chr11:47343045	["A","C"]	NA	["MYBPC3"]	[["HP:0001644:Dilated cardiomyopathy","HP:0000006:Autosomal dominant inheritance","HP:0030682:Left ventricular noncompaction","HP:0000982:Palmoplantar keratoderma","HP:0003457:EMG abnormality","HP:0100578:Lipoatrophy","HP:0001644:Dilated cardiomyopathy","HP:0003236:Elevated serum creatine kinase","HP:0001874:Abnormality of neutrophils","HP:0000407:Sensorineural hearing impairment","HP:0003198:Myo…	25.1	NA	NA	NA	NA	1	Infinity	0.01017	Infinity	1	Infinity	0.023222	Infinity	NA	NA	NA	NA	NA	NA	NA	NA	[{"key":"control","value":{"mean":31.275675675675675,"stdev":12.040234473011067,"min":1.0,"max":79.0,"n":185,"sum":5786.0}},{"key":"sport","value":{"mean":26.0,"stdev":8.990190732780073,"min":9.0,"max":52.0,"n":102,"sum":2652.0}}]	[{"key":"control","value":{"mean":77.43243243243244,"stdev":23.178205677049228,"min":0.0,"max":99.0,"n":185,"sum":14325.0}},{"key":"sport","value":{"mean":63.31372549019608,"stdev":26.069657966933125,"min":1.0,"max":99.0,"n":102,"sum":6458.0}}]	0.5	0.5	NA	NA	1	0	100	40	0	0	0	1	48	52	0	0	missense_variant	[{"allele_num":1,"amino_acids":"C/G","appris":"A2","biotype":"protein_coding","canonical":null,"ccds":null,"cdna_start":1382,"cdna_end":1382,"cds_end":1327,"cds_start":1327,"codons":"Tgt/Ggt","consequence_terms":["missense_variant"],"distance":null,"domains":[{"db":"Gene3D","name":"2"},{"db":"hmmpanther","name":"PTHR13817"},{"db":"hmmpanther","name":"PTHR13817"},{"db":"SMART_domains","name":"SM00…	NA	NA	NA
chr11:47343054	["C","A"]	NA	["MYBPC3"]	[["HP:0001644:Dilated cardiomyopathy","HP:0000006:Autosomal dominant inheritance","HP:0030682:Left ventricular noncompaction","HP:0000982:Palmoplantar keratoderma","HP:0003457:EMG abnormality","HP:0100578:Lipoatrophy","HP:0001644:Dilated cardiomyopathy","HP:0003236:Elevated serum creatine kinase","HP:0001874:Abnormality of neutrophils","HP:0000407:Sensorineural hearing impairment","HP:0003198:Myo…	23	NA	NA	NA	NA	1	Infinity	0.01017	Infinity	1	Infinity	0.023222	Infinity	NA	NA	NA	NA	NA	NA	NA	NA	[{"key":"control","value":{"mean":31.36216216216216,"stdev":11.917902757442926,"min":1.0,"max":79.0,"n":185,"sum":5802.0}},{"key":"sport","value":{"mean":26.833333333333332,"stdev":9.016415675532434,"min":8.0,"max":52.0,"n":102,"sum":2737.0}}]	[{"key":"control","value":{"mean":78.07027027027027,"stdev":22.909939597462635,"min":3.0,"max":99.0,"n":185,"sum":14443.0}},{"key":"sport","value":{"mean":70.75490196078431,"stdev":22.61937234722806,"min":1.0,"max":99.0,"n":102,"sum":7217.0}}]	0.5	0.5	NA	NA	1	0	100	40	0	0	0	1	48	52	0	0	missense_variant	[{"allele_num":1,"amino_acids":"G/C","appris":"A2","biotype":"protein_coding","canonical":null,"ccds":null,"cdna_start":1373,"cdna_end":1373,"cds_end":1318,"cds_start":1318,"codons":"Ggc/Tgc","consequence_terms":["missense_variant"],"distance":null,"domains":[{"db":"Gene3D","name":"2"},{"db":"hmmpanther","name":"PTHR13817"},{"db":"hmmpanther","name":"PTHR13817"},{"db":"SMART_domains","name":"SM00…	NA	NA	NA
chr11:47345097	["T","A"]	rs58912703	["MYBPC3"]	[["HP:0001644:Dilated cardiomyopathy","HP:0000006:Autosomal dominant inheritance","HP:0030682:Left ventricular noncompaction","HP:0000982:Palmoplantar keratoderma","HP:0003457:EMG abnormality","HP:0100578:Lipoatrophy","HP:0001644:Dilated cardiomyopathy","HP:0003236:Elevated serum creatine kinase","HP:0001874:Abnormality of neutrophils","HP:0000407:Sensorineural hearing impairment","HP:0003198:Myo…	0.77	[0.0609756]	[150]	[115]	1886	0.022106	Infinity	1.1343	Infinity	0.55529	0.63087	0.15219	2.4023	0.13533	1.5983	0.8104	2.8628	1	0.97264	0.47926	1.8078	[{"key":"control","value":{"mean":34.37222222222222,"stdev":10.440854879619968,"min":13.0,"max":70.0,"n":180,"sum":6187.0}},{"key":"sport","value":{"mean":36.18627450980392,"stdev":8.662212722969679,"min":18.0,"max":59.0,"n":102,"sum":3691.0}}]	[{"key":"control","value":{"mean":81.40555555555555,"stdev":19.747207178687944,"min":0.0,"max":99.0,"n":180,"sum":14653.0}},{"key":"sport","value":{"mean":89.29411764705883,"stdev":13.116811720522978,"min":54.0,"max":99.0,"n":102,"sum":9108.0}}]	0.54868	0.6452	0.038013	56	12	0	89	40	0	0	7	5	41	48	0	0	intron_variant	[{"allele_num":1,"amino_acids":null,"appris":"A2","biotype":"protein_coding","canonical":null,"ccds":null,"cdna_start":null,"cdna_end":null,"cds_end":null,"cds_start":null,"codons":null,"consequence_terms":["intron_variant"],"distance":null,"domains":null,"exon":null,"gene_id":"ENSG00000134571","gene_pheno":1,"gene_symbol":"MYBPC3","gene_symbol_source":"HGNC","hgnc_id":"HGNC:7551","hgvsc":"ENST00…	NA	NA	NA
chr11:47345144	["G","A"]	NA	["MYBPC3"]	[["HP:0001644:Dilated cardiomyopathy","HP:0000006:Autosomal dominant inheritance","HP:0030682:Left ventricular noncompaction","HP:0000982:Palmoplantar keratoderma","HP:0003457:EMG abnormality","HP:0100578:Lipoatrophy","HP:0001644:Dilated cardiomyopathy","HP:0003236:Elevated serum creatine kinase","HP:0001874:Abnormality of neutrophils","HP:0000407:Sensorineural hearing impairment","HP:0003198:Myo…	0.351	NA	NA	NA	NA	0.28369	0	0	15.446	NaN	NaN	NaN	NaN	1	0	0	28.355	NA	NA	NA	NA	[{"key":"control","value":{"mean":33.28333333333333,"stdev":10.525247423853438,"min":13.0,"max":70.0,"n":180,"sum":5991.0}},{"key":"sport","value":{"mean":34.72549019607843,"stdev":8.866279878131238,"min":16.0,"max":59.0,"n":102,"sum":3542.0}}]	[{"key":"control","value":{"mean":80.13333333333334,"stdev":22.019789079623585,"min":0.0,"max":99.0,"n":180,"sum":14424.0}},{"key":"sport","value":{"mean":85.58823529411765,"stdev":14.933416233910593,"min":42.0,"max":99.0,"n":102,"sum":8730.0}}]	0.50418	0.5	0.00067631	0	0	1	101	39	0	0	0	0	48	53	0	0	intron_variant	[{"allele_num":1,"amino_acids":null,"appris":"A2","biotype":"protein_coding","canonical":null,"ccds":null,"cdna_start":null,"cdna_end":null,"cds_end":null,"cds_start":null,"codons":null,"consequence_terms":["intron_variant"],"distance":null,"domains":null,"exon":null,"gene_id":"ENSG00000134571","gene_pheno":1,"gene_symbol":"MYBPC3","gene_symbol_source":"HGNC","hgnc_id":"HGNC:7551","hgvsc":"ENST00…	NA	NA	NA
chr11:47345692	["A","G"]	NA	["MYBPC3"]	[["HP:0001644:Dilated cardiomyopathy","HP:0000006:Autosomal dominant inheritance","HP:0030682:Left ventricular noncompaction","HP:0000982:Palmoplantar keratoderma","HP:0003457:EMG abnormality","HP:0100578:Lipoatrophy","HP:0001644:Dilated cardiomyopathy","HP:0003236:Elevated serum creatine kinase","HP:0001874:Abnormality of neutrophils","HP:0000407:Sensorineural hearing impairment","HP:0003198:Myo…	0.293	[0.00318134]	[43]	[6]	1886	1	Infinity	0.01017	Infinity	0.47525	0	0	35.321	0.1754	5.2825	0.13105	30.826	0.50998	1.5585	0.033725	12.944	[{"key":"control","value":{"mean":31.83888888888889,"stdev":11.835053343957556,"min":2.0,"max":70.0,"n":180,"sum":5731.0}},{"key":"sport","value":{"mean":32.333333333333336,"stdev":10.674629380840374,"min":10.0,"max":59.0,"n":102,"sum":3298.0}}]	[{"key":"control","value":{"mean":78.34444444444445,"stdev":23.744782402835884,"min":0.0,"max":99.0,"n":180,"sum":14102.0}},{"key":"sport","value":{"mean":80.08823529411765,"stdev":17.254214001436903,"min":27.0,"max":99.0,"n":102,"sum":8169.0}}]	0.5	0.5	0.00094101	0	1	0	100	40	0	0	1	0	47	53	0	0	intron_variant	[{"allele_num":1,"amino_acids":null,"appris":"A2","biotype":"protein_coding","canonical":null,"ccds":null,"cdna_start":null,"cdna_end":null,"cds_end":null,"cds_start":null,"codons":null,"consequence_terms":["intron_variant"],"distance":null,"domains":null,"exon":null,"gene_id":"ENSG00000134571","gene_pheno":1,"gene_symbol":"MYBPC3","gene_symbol_source":"HGNC","hgnc_id":"HGNC:7551","hgvsc":"ENST00…	NA	NA	[{"allele_num":1,"biotype":"promoter_flanking_region","consequence_terms":["regulatory_region_variant"],"impact":"MODIFIER","minimised":null,"regulatory_feature_id":"ENSR00000430080","variant_allele":"G"}]
chr11:47345781	["G","A"]	rs190228104	["MYBPC3"]	[["HP:0001644:Dilated cardiomyopathy","HP:0000006:Autosomal dominant inheritance","HP:0030682:Left ventricular noncompaction","HP:0000982:Palmoplantar keratoderma","HP:0003457:EMG abnormality","HP:0100578:Lipoatrophy","HP:0001644:Dilated cardiomyopathy","HP:0003236:Elevated serum creatine kinase","HP:0001874:Abnormality of neutrophils","HP:0000407:Sensorineural hearing impairment","HP:0003198:Myo…	0.951	[0.00106045]	[44]	[2]	1886	0.48762	0.39453	0.0049908	31.239	0.47525	0	0	35.321	0.30996	2.724	0.068089	15.637	0.26317	4.6806	0.079047	90.462	[{"key":"control","value":{"mean":31.538888888888888,"stdev":11.259249969538082,"min":5.0,"max":70.0,"n":180,"sum":5677.0}},{"key":"sport","value":{"mean":35.53921568627451,"stdev":9.90214035946661,"min":17.0,"max":59.0,"n":102,"sum":3625.0}}]	[{"key":"control","value":{"mean":78.45,"stdev":22.343349743889746,"min":0.0,"max":99.0,"n":180,"sum":14121.0}},{"key":"sport","value":{"mean":84.63725490196079,"stdev":19.21385795623762,"min":0.0,"max":99.0,"n":102,"sum":8633.0}}]	0.50418	0.5	0.001823	0	1	1	100	39	0	0	1	0	47	53	0	0	intron_variant	[{"allele_num":1,"amino_acids":null,"appris":"A2","biotype":"protein_coding","canonical":null,"ccds":null,"cdna_start":null,"cdna_end":null,"cds_end":null,"cds_start":null,"codons":null,"consequence_terms":["intron_variant"],"distance":null,"domains":null,"exon":null,"gene_id":"ENSG00000134571","gene_pheno":1,"gene_symbol":"MYBPC3","gene_symbol_source":"HGNC","hgnc_id":"HGNC:7551","hgvsc":"ENST00…	NA	NA	[{"allele_num":1,"biotype":"promoter_flanking_region","consequence_terms":["regulatory_region_variant"],"impact":"MODIFIER","minimised":null,"regulatory_feature_id":"ENSR00000430080","variant_allele":"A"}]
chr11:47345820	["C","T"]	rs10769255	["MYBPC3"]	[["HP:0001644:Dilated cardiomyopathy","HP:0000006:Autosomal dominant inheritance","HP:0030682:Left ventricular noncompaction","HP:0000982:Palmoplantar keratoderma","HP:0003457:EMG abnormality","HP:0100578:Lipoatrophy","HP:0001644:Dilated cardiomyopathy","HP:0003236:Elevated serum creatine kinase","HP:0001874:Abnormality of neutrophils","HP:0000407:Sensorineural hearing impairment","HP:0003198:Myo…	3.969	[0.181866]	[150]	[343]	1886	0.074107	0.59635	0.32649	1.0993	0.13537	0.59587	0.28988	1.2082	0.03137	1.4555	1.0264	2.0306	0.086994	1.3639	0.9424	1.9454	[{"key":"control","value":{"mean":31.18888888888889,"stdev":10.888214264816025,"min":4.0,"max":69.0,"n":180,"sum":5614.0}},{"key":"sport","value":{"mean":35.15686274509804,"stdev":9.706219047437957,"min":18.0,"max":59.0,"n":102,"sum":3586.0}}]	[{"key":"control","value":{"mean":86.24444444444444,"stdev":20.332410422285093,"min":12.0,"max":99.0,"n":180,"sum":15524.0}},{"key":"sport","value":{"mean":91.36274509803921,"stdev":12.822918525954227,"min":38.0,"max":99.0,"n":102,"sum":9319.0}}]	0.65155	0.89002	0.17241	1035	37	17	59	18	5	5	19	18	25	34	4	1	intron_variant	[{"allele_num":1,"amino_acids":null,"appris":"A2","biotype":"protein_coding","canonical":null,"ccds":null,"cdna_start":null,"cdna_end":null,"cds_end":null,"cds_start":null,"codons":null,"consequence_terms":["intron_variant"],"distance":null,"domains":null,"exon":null,"gene_id":"ENSG00000134571","gene_pheno":1,"gene_symbol":"MYBPC3","gene_symbol_source":"HGNC","hgnc_id":"HGNC:7551","hgvsc":"ENST00…	NA	NA	[{"allele_num":1,"biotype":"promoter_flanking_region","consequence_terms":["regulatory_region_variant"],"impact":"MODIFIER","minimised":null,"regulatory_feature_id":"ENSR00000430080","variant_allele":"T"}]
chr11:47346333	["A","C"]	NA	["MYBPC3"]	[["HP:0001644:Dilated cardiomyopathy","HP:0000006:Autosomal dominant inheritance","HP:0030682:Left ventricular noncompaction","HP:0000982:Palmoplantar keratoderma","HP:0003457:EMG abnormality","HP:0100578:Lipoatrophy","HP:0001644:Dilated cardiomyopathy","HP:0003236:Elevated serum creatine kinase","HP:0001874:Abnormality of neutrophils","HP:0000407:Sensorineural hearing impairment","HP:0003198:Myo…	25.4	NA	NA	NA	NA	1	Infinity	0.01017	Infinity	1	Infinity	0.023222	Infinity	NA	NA	NA	NA	NA	NA	NA	NA	[{"key":"control","value":{"mean":31.956756756756757,"stdev":12.012978129316117,"min":2.0,"max":73.0,"n":185,"sum":5912.0}},{"key":"sport","value":{"mean":24.49019607843137,"stdev":9.287082635743149,"min":10.0,"max":54.0,"n":102,"sum":2498.0}}]	[{"key":"control","value":{"mean":78.88648648648649,"stdev":22.837216687538813,"min":6.0,"max":99.0,"n":185,"sum":14594.0}},{"key":"sport","value":{"mean":54.38235294117647,"stdev":25.93772486040855,"min":0.0,"max":99.0,"n":102,"sum":5547.0}}]	0.5	0.5	NA	NA	1	0	100	40	0	0	0	1	48	52	0	0	missense_variant	[{"allele_num":1,"amino_acids":"W/G","appris":"A2","biotype":"protein_coding","canonical":null,"ccds":null,"cdna_start":1019,"cdna_end":1019,"cds_end":964,"cds_start":964,"codons":"Tgg/Ggg","consequence_terms":["missense_variant"],"distance":null,"domains":[{"db":"hmmpanther","name":"PTHR13817"},{"db":"hmmpanther","name":"PTHR13817"}],"exon":"11/33","gene_id":"ENSG00000134571","gene_pheno":1,"gen…	NA	NA	[{"allele_num":1,"biotype":"promoter_flanking_region","consequence_terms":["regulatory_region_variant"],"impact":"MODIFIER","minimised":null,"regulatory_feature_id":"ENSR00000430080","variant_allele":"C"}]
chr11:47346356	["T","C"]	NA	["MYBPC3"]	[["HP:0001644:Dilated cardiomyopathy","HP:0000006:Autosomal dominant inheritance","HP:0030682:Left ventricular noncompaction","HP:0000982:Palmoplantar keratoderma","HP:0003457:EMG abnormality","HP:0100578:Lipoatrophy","HP:0001644:Dilated cardiomyopathy","HP:0003236:Elevated serum creatine kinase","HP:0001874:Abnormality of neutrophils","HP:0000407:Sensorineural hearing impairment","HP:0003198:Myo…	23.1	NA	NA	NA	NA	1	Infinity	0.01017	Infinity	1	Infinity	0.023222	Infinity	NA	NA	NA	NA	NA	NA	NA	NA	[{"key":"control","value":{"mean":31.875675675675677,"stdev":11.89734027522721,"min":2.0,"max":73.0,"n":185,"sum":5897.0}},{"key":"sport","value":{"mean":24.029411764705884,"stdev":9.335212572385606,"min":10.0,"max":54.0,"n":102,"sum":2451.0}}]	[{"key":"control","value":{"mean":78.37837837837837,"stdev":22.91081575264017,"min":0.0,"max":99.0,"n":185,"sum":14500.0}},{"key":"sport","value":{"mean":51.61764705882353,"stdev":26.08246504260979,"min":0.0,"max":99.0,"n":102,"sum":5265.0}}]	0.5	0.5	NA	NA	1	0	100	40	0	0	0	1	48	52	0	0	missense_variant	[{"allele_num":1,"amino_acids":"E/G","appris":"A2","biotype":"protein_coding","canonical":null,"ccds":null,"cdna_start":996,"cdna_end":996,"cds_end":941,"cds_start":941,"codons":"gAg/gGg","consequence_terms":["missense_variant"],"distance":null,"domains":[{"db":"hmmpanther","name":"PTHR13817"},{"db":"hmmpanther","name":"PTHR13817"}],"exon":"11/33","gene_id":"ENSG00000134571","gene_pheno":1,"gene_…	NA	NA	[{"allele_num":1,"biotype":"promoter_flanking_region","consequence_terms":["regulatory_region_variant"],"impact":"MODIFIER","minimised":null,"regulatory_feature_id":"ENSR00000430080","variant_allele":"C"}]
chr11:47346861	["T","C"]	rs189846614	["MYBPC3"]	[["HP:0001644:Dilated cardiomyopathy","HP:0000006:Autosomal dominant inheritance","HP:0030682:Left ventricular noncompaction","HP:0000982:Palmoplantar keratoderma","HP:0003457:EMG abnormality","HP:0100578:Lipoatrophy","HP:0001644:Dilated cardiomyopathy","HP:0003236:Elevated serum creatine kinase","HP:0001874:Abnormality of neutrophils","HP:0000407:Sensorineural hearing impairment","HP:0003198:Myo…	1.486	[0.00795334]	[56]	[15]	1886	0.48762	0.39453	0.0049908	31.239	0.47525	0	0	35.321	0.34796	2.3602	0.05906	13.514	1	0.62068	0.014672	4.0751	[{"key":"control","value":{"mean":31.07027027027027,"stdev":11.603374738943812,"min":2.0,"max":78.0,"n":185,"sum":5748.0}},{"key":"sport","value":{"mean":25.558823529411764,"stdev":9.1196550603539,"min":2.0,"max":53.0,"n":102,"sum":2607.0}}]	[{"key":"control","value":{"mean":77.94054054054054,"stdev":23.056258568277624,"min":0.0,"max":99.0,"n":185,"sum":14419.0}},{"key":"sport","value":{"mean":67.58823529411765,"stdev":20.306162949916406,"min":6.0,"max":99.0,"n":102,"sum":6894.0}}]	0.52016	0.5	0.0021033	1	1	1	100	39	0	0	1	0	47	53	0	0	intron_variant	[{"allele_num":1,"amino_acids":null,"appris":"A2","biotype":"protein_coding","canonical":null,"ccds":null,"cdna_start":null,"cdna_end":null,"cds_end":null,"cds_start":null,"codons":null,"consequence_terms":["intron_variant"],"distance":null,"domains":null,"exon":null,"gene_id":"ENSG00000134571","gene_pheno":1,"gene_symbol":"MYBPC3","gene_symbol_source":"HGNC","hgnc_id":"HGNC:7551","hgvsc":"ENST00…	NA	NA	NA
chr11:47346915	["A","G"]	NA	["MYBPC3"]	[["HP:0001644:Dilated cardiomyopathy","HP:0000006:Autosomal dominant inheritance","HP:0030682:Left ventricular noncompaction","HP:0000982:Palmoplantar keratoderma","HP:0003457:EMG abnormality","HP:0100578:Lipoatrophy","HP:0001644:Dilated cardiomyopathy","HP:0003236:Elevated serum creatine kinase","HP:0001874:Abnormality of neutrophils","HP:0000407:Sensorineural hearing impairment","HP:0003198:Myo…	0.066	NA	NA	NA	NA	1	Infinity	0.01017	Infinity	1	Infinity	0.023222	Infinity	NA	NA	NA	NA	NA	NA	NA	NA	[{"key":"control","value":{"mean":30.35135135135135,"stdev":11.503269138664548,"min":2.0,"max":78.0,"n":185,"sum":5615.0}},{"key":"sport","value":{"mean":25.254901960784313,"stdev":9.138033291762989,"min":8.0,"max":53.0,"n":102,"sum":2576.0}}]	[{"key":"control","value":{"mean":75.47027027027028,"stdev":23.256046756440888,"min":0.0,"max":99.0,"n":185,"sum":13962.0}},{"key":"sport","value":{"mean":61.205882352941174,"stdev":24.026675630817348,"min":0.0,"max":99.0,"n":102,"sum":6243.0}}]	0.5	0.5	NA	NA	1	0	100	40	0	0	0	1	48	52	0	0	intron_variant	[{"allele_num":1,"amino_acids":null,"appris":"A2","biotype":"protein_coding","canonical":null,"ccds":null,"cdna_start":null,"cdna_end":null,"cds_end":null,"cds_start":null,"codons":null,"consequence_terms":["intron_variant"],"distance":null,"domains":null,"exon":null,"gene_id":"ENSG00000134571","gene_pheno":1,"gene_symbol":"MYBPC3","gene_symbol_source":"HGNC","hgnc_id":"HGNC:7551","hgvsc":"ENST00…	NA	NA	NA
chr11:47346988	["C","T"]	rs140055366	["MYBPC3"]	[["HP:0001644:Dilated cardiomyopathy","HP:0000006:Autosomal dominant inheritance","HP:0030682:Left ventricular noncompaction","HP:0000982:Palmoplantar keratoderma","HP:0003457:EMG abnormality","HP:0100578:Lipoatrophy","HP:0001644:Dilated cardiomyopathy","HP:0003236:Elevated serum creatine kinase","HP:0001874:Abnormality of neutrophils","HP:0000407:Sensorineural hearing impairment","HP:0003198:Myo…	0.071	[0.004772]	[52]	[9]	1886	0.48762	0.39453	0.0049908	31.239	1	Infinity	0.023222	Infinity	0.20902	4.3319	0.10777	25.13	1	1.0376	0.023557	7.5544	[{"key":"control","value":{"mean":30.513513513513512,"stdev":11.344772868550809,"min":2.0,"max":78.0,"n":185,"sum":5645.0}},{"key":"sport","value":{"mean":23.176470588235293,"stdev":9.185892598837103,"min":7.0,"max":53.0,"n":102,"sum":2364.0}}]	[{"key":"control","value":{"mean":75.57297297297298,"stdev":22.32115284062192,"min":0.0,"max":99.0,"n":185,"sum":13981.0}},{"key":"sport","value":{"mean":58.529411764705884,"stdev":21.781313218819747,"min":15.0,"max":99.0,"n":102,"sum":5970.0}}]	0.5	0.5	0.0011472	0	1	1	100	39	0	0	0	1	48	52	0	0	intron_variant	[{"allele_num":1,"amino_acids":null,"appris":"A2","biotype":"protein_coding","canonical":null,"ccds":null,"cdna_start":null,"cdna_end":null,"cds_end":null,"cds_start":null,"codons":null,"consequence_terms":["intron_variant"],"distance":null,"domains":null,"exon":null,"gene_id":"ENSG00000134571","gene_pheno":1,"gene_symbol":"MYBPC3","gene_symbol_source":"HGNC","hgnc_id":"HGNC:7551","hgvsc":"ENST00…	NA	NA	NA
chr11:47348354	["G","A"]	NA	["MYBPC3"]	[["HP:0001644:Dilated cardiomyopathy","HP:0000006:Autosomal dominant inheritance","HP:0030682:Left ventricular noncompaction","HP:0000982:Palmoplantar keratoderma","HP:0003457:EMG abnormality","HP:0100578:Lipoatrophy","HP:0001644:Dilated cardiomyopathy","HP:0003236:Elevated serum creatine kinase","HP:0001874:Abnormality of neutrophils","HP:0000407:Sensorineural hearing impairment","HP:0003198:Myo…	6.828	NA	NA	NA	NA	1	Infinity	0.01017	Infinity	0.47525	0	0	35.321	0.37626	2.1369	0.053503	12.218	NA	NA	NA	NA	[{"key":"control","value":{"mean":31.56756756756757,"stdev":11.947498981841779,"min":4.0,"max":84.0,"n":185,"sum":5840.0}},{"key":"sport","value":{"mean":34.509803921568626,"stdev":10.83272556187076,"min":13.0,"max":67.0,"n":102,"sum":3520.0}}]	[{"key":"control","value":{"mean":76.6108108108108,"stdev":22.478094847901044,"min":0.0,"max":99.0,"n":185,"sum":14173.0}},{"key":"sport","value":{"mean":84.16666666666667,"stdev":15.859730317746061,"min":33.0,"max":99.0,"n":102,"sum":8585.0}}]	0.5	0.5	0.0023228	0	1	0	100	40	0	0	1	0	47	53	0	0	intron_variant	[{"allele_num":1,"amino_acids":null,"appris":"A2","biotype":"protein_coding","canonical":null,"ccds":null,"cdna_start":null,"cdna_end":null,"cds_end":null,"cds_start":null,"codons":null,"consequence_terms":["intron_variant"],"distance":null,"domains":null,"exon":null,"gene_id":"ENSG00000134571","gene_pheno":1,"gene_symbol":"MYBPC3","gene_symbol_source":"HGNC","hgnc_id":"HGNC:7551","hgvsc":"ENST00…	NA	NA	NA
chr11:47348490	["T","C"]	rs3729989	["MYBPC3"]	[["HP:0001644:Dilated cardiomyopathy","HP:0000006:Autosomal dominant inheritance","HP:0030682:Left ventricular noncompaction","HP:0000982:Palmoplantar keratoderma","HP:0003457:EMG abnormality","HP:0100578:Lipoatrophy","HP:0001644:Dilated cardiomyopathy","HP:0003236:Elevated serum creatine kinase","HP:0001874:Abnormality of neutrophils","HP:0000407:Sensorineural hearing impairment","HP:0003198:Myo…	12.92	[0.0938494]	[150]	[177]	1886	1	1.1328	0.406	3.6495	1	1.0205	0.33312	3.1852	0.07176	0.62682	0.35724	1.0319	0.79839	0.88731	0.49406	1.5032	[{"key":"control","value":{"mean":31.875675675675677,"stdev":10.9367074793746,"min":3.0,"max":82.0,"n":185,"sum":5897.0}},{"key":"sport","value":{"mean":32.794117647058826,"stdev":10.249187662974316,"min":9.0,"max":67.0,"n":102,"sum":3345.0}}]	[{"key":"control","value":{"mean":83.13513513513513,"stdev":20.548376883571773,"min":0.0,"max":99.0,"n":185,"sum":15380.0}},{"key":"sport","value":{"mean":84.79411764705883,"stdev":18.654935863320198,"min":27.0,"max":99.0,"n":102,"sum":8649.0}}]	0.24188	0.75814	0.12786	571	17	6	84	34	0	0	8	9	40	44	0	0	missense_variant	[{"allele_num":1,"amino_acids":"S/G","appris":"A2","biotype":"protein_coding","canonical":null,"ccds":null,"cdna_start":761,"cdna_end":761,"cds_end":706,"cds_start":706,"codons":"Agc/Ggc","consequence_terms":["missense_variant"],"distance":null,"domains":[{"db":"Gene3D","name":"2"},{"db":"Pfam_domain","name":"PF07679"},{"db":"PROSITE_profiles","name":"PS50835"},{"db":"hmmpanther","name":"PTHR1381…	NA	NA	NA
chr11:47348566	["T","C"]	NA	["MYBPC3"]	[["HP:0001644:Dilated cardiomyopathy","HP:0000006:Autosomal dominant inheritance","HP:0030682:Left ventricular noncompaction","HP:0000982:Palmoplantar keratoderma","HP:0003457:EMG abnormality","HP:0100578:Lipoatrophy","HP:0001644:Dilated cardiomyopathy","HP:0003236:Elevated serum creatine kinase","HP:0001874:Abnormality of neutrophils","HP:0000407:Sensorineural hearing impairment","HP:0003198:Myo…	7.575	NA	NA	NA	NA	1	Infinity	0.01017	Infinity	1	Infinity	0.023222	Infinity	NA	NA	NA	NA	NA	NA	NA	NA	[{"key":"control","value":{"mean":29.156756756756756,"stdev":10.32981882943456,"min":8.0,"max":73.0,"n":185,"sum":5394.0}},{"key":"sport","value":{"mean":26.019607843137255,"stdev":8.467909888834944,"min":10.0,"max":51.0,"n":102,"sum":2654.0}}]	[{"key":"control","value":{"mean":71.78378378378379,"stdev":22.229922779084518,"min":0.0,"max":99.0,"n":185,"sum":13280.0}},{"key":"sport","value":{"mean":52.77450980392157,"stdev":22.41581499777801,"min":0.0,"max":99.0,"n":102,"sum":5383.0}}]	0.5	0.5	NA	NA	1	0	100	40	0	0	0	1	48	52	0	0	intron_variant	[{"allele_num":1,"amino_acids":null,"appris":"A2","biotype":"protein_coding","canonical":null,"ccds":null,"cdna_start":null,"cdna_end":null,"cds_end":null,"cds_start":null,"codons":null,"consequence_terms":["intron_variant"],"distance":null,"domains":null,"exon":null,"gene_id":"ENSG00000134571","gene_pheno":1,"gene_symbol":"MYBPC3","gene_symbol_source":"HGNC","hgnc_id":"HGNC:7551","hgvsc":"ENST00…	NA	NA	NA
chr11:47349230	["G","A"]	NA	["MYBPC3"]	[["HP:0001644:Dilated cardiomyopathy","HP:0000006:Autosomal dominant inheritance","HP:0030682:Left ventricular noncompaction","HP:0000982:Palmoplantar keratoderma","HP:0003457:EMG abnormality","HP:0100578:Lipoatrophy","HP:0001644:Dilated cardiomyopathy","HP:0003236:Elevated serum creatine kinase","HP:0001874:Abnormality of neutrophils","HP:0000407:Sensorineural hearing impairment","HP:0003198:Myo…	2.505	NA	NA	NA	NA	1	Infinity	0.01017	Infinity	1	Infinity	0.023222	Infinity	NA	NA	NA	NA	NA	NA	NA	NA	[{"key":"control","value":{"mean":28.85,"stdev":10.573276061215207,"min":2.0,"max":59.0,"n":180,"sum":5193.0}},{"key":"sport","value":{"mean":23.392156862745097,"stdev":8.025885648698361,"min":4.0,"max":46.0,"n":102,"sum":2386.0}}]	[{"key":"control","value":{"mean":73.49444444444444,"stdev":23.033911527287632,"min":0.0,"max":99.0,"n":180,"sum":13229.0}},{"key":"sport","value":{"mean":62.09803921568628,"stdev":20.894933152547832,"min":12.0,"max":99.0,"n":102,"sum":6334.0}}]	0.5	0.5	NA	NA	1	0	100	40	0	0	0	1	48	52	0	0	intron_variant	[{"allele_num":1,"amino_acids":null,"appris":"A2","biotype":"protein_coding","canonical":null,"ccds":null,"cdna_start":null,"cdna_end":null,"cds_end":null,"cds_start":null,"codons":null,"consequence_terms":["intron_variant"],"distance":null,"domains":null,"exon":null,"gene_id":"ENSG00000134571","gene_pheno":1,"gene_symbol":"MYBPC3","gene_symbol_source":"HGNC","hgnc_id":"HGNC:7551","hgvsc":"ENST00…	NA	NA	[{"allele_num":1,"biotype":"CTCF_binding_site","consequence_terms":["regulatory_region_variant"],"impact":"MODIFIER","minimised":null,"regulatory_feature_id":"ENSR00000263915","variant_allele":"A"},{"allele_num":1,"biotype":"promoter","consequence_terms":["regulatory_region_variant"],"impact":"MODIFIER","minimised":null,"regulatory_feature_id":"ENSR00000430082","variant_allele":"A"}]
chr11:47349406	["A","C"]	rs2071305	["MYBPC3"]	[["HP:0001644:Dilated cardiomyopathy","HP:0000006:Autosomal dominant inheritance","HP:0030682:Left ventricular noncompaction","HP:0000982:Palmoplantar keratoderma","HP:0003457:EMG abnormality","HP:0100578:Lipoatrophy","HP:0001644:Dilated cardiomyopathy","HP:0003236:Elevated serum creatine kinase","HP:0001874:Abnormality of neutrophils","HP:0000407:Sensorineural hearing impairment","HP:0003198:Myo…	3.944	[0.355249]	[79]	[670]	1886	0.2001	1.4869	0.80486	2.8273	0.88128	1.0779	0.57539	2.0261	0.59554	1.0839	0.79593	1.464	0.53598	0.90077	0.65164	1.2359	[{"key":"control","value":{"mean":28.872222222222224,"stdev":10.16422405387071,"min":1.0,"max":59.0,"n":180,"sum":5197.0}},{"key":"sport","value":{"mean":16.0,"stdev":5.957364860274329,"min":5.0,"max":35.0,"n":102,"sum":1632.0}}]	[{"key":"control","value":{"mean":82.38333333333334,"stdev":23.446457917751413,"min":0.0,"max":99.0,"n":180,"sum":14829.0}},{"key":"sport","value":{"mean":62.26470588235294,"stdev":27.950210097982048,"min":7.0,"max":99.0,"n":102,"sum":6351.0}}]	0.16417	0.58654	0.31407	3298	43	16	46	22	12	2	19	24	23	23	6	6	intron_variant	[{"allele_num":1,"amino_acids":null,"appris":"A2","biotype":"protein_coding","canonical":null,"ccds":null,"cdna_start":null,"cdna_end":null,"cds_end":null,"cds_start":null,"codons":null,"consequence_terms":["intron_variant"],"distance":null,"domains":null,"exon":null,"gene_id":"ENSG00000134571","gene_pheno":1,"gene_symbol":"MYBPC3","gene_symbol_source":"HGNC","hgnc_id":"HGNC:7551","hgvsc":"ENST00…	NA	NA	[{"allele_num":1,"biotype":"CTCF_binding_site","consequence_terms":["regulatory_region_variant"],"impact":"MODIFIER","minimised":null,"regulatory_feature_id":"ENSR00000263915","variant_allele":"C"},{"allele_num":1,"biotype":"promoter","consequence_terms":["regulatory_region_variant"],"impact":"MODIFIER","minimised":null,"regulatory_feature_id":"ENSR00000430082","variant_allele":"C"}]
chr11:47349779	["T","C"]	NA	["MYBPC3"]	[["HP:0001644:Dilated cardiomyopathy","HP:0000006:Autosomal dominant inheritance","HP:0030682:Left ventricular noncompaction","HP:0000982:Palmoplantar keratoderma","HP:0003457:EMG abnormality","HP:0100578:Lipoatrophy","HP:0001644:Dilated cardiomyopathy","HP:0003236:Elevated serum creatine kinase","HP:0001874:Abnormality of neutrophils","HP:0000407:Sensorineural hearing impairment","HP:0003198:Myo…	24.7	[0.00424178]	[58]	[8]	1886	1	Infinity	0.01017	Infinity	0.47525	0	0	35.321	0.20182	4.5082	0.11211	26.194	0.60052	1.1678	0.026192	8.7852	[{"key":"control","value":{"mean":33.821621621621624,"stdev":12.661734972170219,"min":2.0,"max":92.0,"n":185,"sum":6257.0}},{"key":"sport","value":{"mean":23.274509803921568,"stdev":8.572821695248964,"min":9.0,"max":51.0,"n":102,"sum":2374.0}}]	[{"key":"control","value":{"mean":80.68648648648649,"stdev":22.93537527503254,"min":0.0,"max":99.0,"n":185,"sum":14927.0}},{"key":"sport","value":{"mean":62.77450980392157,"stdev":21.108917761776258,"min":20.0,"max":99.0,"n":102,"sum":6403.0}}]	0.5	0.5	0.0011023	0	1	0	100	40	0	0	1	0	47	53	0	0	missense_variant	[{"allele_num":1,"amino_acids":"S/G","appris":"A2","biotype":"protein_coding","canonical":null,"ccds":null,"cdna_start":704,"cdna_end":704,"cds_end":649,"cds_start":649,"codons":"Agc/Ggc","consequence_terms":["missense_variant"],"distance":null,"domains":[{"db":"Gene3D","name":"2"},{"db":"Pfam_domain","name":"PF07679"},{"db":"PROSITE_profiles","name":"PS50835"},{"db":"hmmpanther","name":"PTHR1381…	NA	NA	[{"allele_num":1,"biotype":"CTCF_binding_site","consequence_terms":["regulatory_region_variant"],"impact":"MODIFIER","minimised":null,"regulatory_feature_id":"ENSR00000263915","variant_allele":"C"},{"allele_num":1,"biotype":"promoter","consequence_terms":["regulatory_region_variant"],"impact":"MODIFIER","minimised":null,"regulatory_feature_id":"ENSR00000430082","variant_allele":"C"}]
[truncated: 9 more rows]

## Sheet: hfe
locus	alleles	rsid	within_gene	hpo	cadd	polish_af.AF	polish_af.AQ	polish_af.AC	polish_af.AN	fisher_sport_vs_control.p_value	fisher_sport_vs_control.odds_ratio	fisher_sport_vs_control.ci_95_lower	fisher_sport_vs_control.ci_95_upper	fisher_e_vs_s.p_value	fisher_e_vs_s.odds_ratio	fisher_e_vs_s.ci_95_lower	fisher_e_vs_s.ci_95_upper	fisher_sport_vs_gnomad.p_value	fisher_sport_vs_gnomad.odds_ratio	fisher_sport_vs_gnomad.ci_95_lower	fisher_sport_vs_gnomad.ci_95_upper	fisher_sport_vs_polish.p_value	fisher_sport_vs_polish.odds_ratio	fisher_sport_vs_polish.ci_95_lower	fisher_sport_vs_polish.ci_95_upper	DP_stats	GQ_stats	hwe_controls_p_value	hwe_sport_p_value	gnomad_v3_nfe_af	gnomad_v3_nfe_homozygote_count	het_sport	het_controls	hom_ref_sport	hom_ref_controls	hom_var_sport	hom_var_controls	het_endurance	het_speed	hom_ref_endurance	hom_ref_speed	hom_var_endurance	hom_var_speed	most_severe_consequence	transcript_consequences	intergenic_consequences	motif_feature_consequences	regulatory_feature_consequences
[truncated: 34 more rows]
